# Supplementary material for: Mesenchymal Stromal Cell-Derived Exosomes Affect mRNA Expression and Function of B-Lymphocytes
Source: Front Immunol. 2018 Dec 21;9:3053. doi: 10.3389/fimmu.2018.03053 (PMC6308164; doi:10.3389/fimmu.2018.03053)
Supplement: Supplementary file 2 [file Table_2.XLS]

## Sheet: DESeq2_res_all.txt
Ensembl_Gene_ID	Associated_Gene_Name	Description	baseMean	log2FoldChange	lfcSE	stat	pvalue	padj
ENSG00000254709	IGLL5	immunoglobulin_lambda-like_polypeptide_5	16177.9	0.545834	0.0620669	8.79429	1.43958e-18	2.12886e-14
ENSG00000100219	XBP1	X-box_binding_protein_1	6020.1	0.533191	0.0636337	8.37907	5.33455e-17	3.94437e-13
ENSG00000132465	JCHAIN	joining_chain_of_multimeric_IgA_and_IgM	36277.6	0.651869	0.0832807	7.82738	4.98159e-15	2.45559e-11
ENSG00000197632	SERPINB2	serpin_peptidase_inhibitor,_clade_B_(ovalbumin),_member_2	1822.26	0.650951	0.0855426	7.60967	2.74803e-14	1.01595e-10
ENSG00000239264	TXNDC5	thioredoxin_domain_containing_5_(endoplasmic_reticulum)	516.916	0.69694	0.097768	7.12851	1.01461e-12	3.00083e-09
ENSG00000065308	TRAM2	translocation_associated_membrane_protein_2	3278.03	0.564689	0.079926	7.06515	1.60442e-12	3.42114e-09
ENSG00000135916	ITM2C	integral_membrane_protein_2C	3264.35	0.578147	0.0820615	7.04529	1.85077e-12	3.42114e-09
ENSG00000198833	UBE2J1	ubiquitin_conjugating_enzyme_E2,_J1	7969	0.398335	0.056527	7.0468	1.83078e-12	3.42114e-09
ENSG00000179348	GATA2	GATA_binding_protein_2	2096.6	-0.57899	0.0824184	-7.02501	2.14045e-12	3.517e-09
ENSG00000074410	CA12	carbonic_anhydrase_XII	322.792	0.71516	0.102668	6.96576	3.26635e-12	4.83028e-09
ENSG00000170476	MZB1	marginal_zone_B_and_B1_cell-specific_protein	1927.77	0.604427	0.0873926	6.91623	4.6382e-12	6.23543e-09
ENSG00000163751	CPA3	carboxypeptidase_A3	483.671	-0.577267	0.0836731	-6.89908	5.23415e-12	6.40714e-09
ENSG00000240040	AC096579.13	?	1921.8	0.665368	0.096589	6.88865	5.63246e-12	6.40714e-09
ENSG00000099958	DERL3	derlin_3	1234.19	0.557565	0.0829116	6.72481	1.75818e-11	1.85714e-08
ENSG00000106415	GLCCI1	glucocorticoid_induced_1	2136.57	0.48529	0.0730321	6.64489	3.03449e-11	2.99161e-08
ENSG00000102962	PTGS2	chemokine_(C-C_motif)_ligand_22	7420.5	-0.55336	0.0843429	-6.56084	5.35045e-11	4.94515e-08
ENSG00000048462	TNFRSF17	tumor_necrosis_factor_receptor_superfamily_member_17	365.548	0.61538	0.0957331	6.42808	1.29222e-10	1.12408e-07
ENSG00000149534	MS4A2	membrane-spanning_4-domains,_subfamily_A,_member_2	328.823	-0.666349	0.104132	-6.39909	1.56308e-10	1.28416e-07
ENSG00000143603	KCNN3	potassium_channel,_calcium_activated_intermediate/small_conductance_subfamily_N_alpha,_member_3	574.94	0.568332	0.0912678	6.22708	4.75195e-10	3.69852e-07
ENSG00000176658	MYO1D	myosin_ID	1210.35	0.45488	0.0737302	6.16953	6.84942e-10	5.06446e-07
ENSG00000139193	CD27	CD27_molecule	1924.34	0.466651	0.0757595	6.15964	7.29089e-10	5.13418e-07
ENSG00000073756	PTGS2	prostaglandin-endoperoxide_synthase_2_(prostaglandin_G/H_synthase_and_cyclooxygenase)	478.225	0.61183	0.0997832	6.13159	8.70038e-10	5.84824e-07
ENSG00000131016	AKAP12	A-kinase_anchoring_protein_12	1094.44	-0.516921	0.0847072	-6.10245	1.04455e-09	6.716e-07
ENSG00000154165	GPR15	G_protein-coupled_receptor_15	367.986	0.581559	0.0955941	6.08363	1.17495e-09	7.23966e-07
ENSG00000166794	PPIB	peptidylprolyl_isomerase_B_(cyclophilin_B)	5277.55	0.350852	0.0582607	6.02209	1.72177e-09	1.01846e-06
ENSG00000136026	CKAP4	cytoskeleton-associated_protein_4	795.901	0.460875	0.0774619	5.9497	2.68636e-09	1.52792e-06
ENSG00000183508	FAM46C	family_with_sequence_similarity_46_member_C	4852.02	0.416153	0.0708499	5.87373	4.26087e-09	2.26103e-06
ENSG00000236850	BMS1P20	BMS1,_ribosome_biogenesis_factor_pseudogene_20	1529.17	0.524602	0.0893251	5.87295	4.28109e-09	2.26103e-06
ENSG00000074842	MYDGF	myeloid-derived_growth_factor	1119.89	0.496257	0.0867746	5.71892	1.07203e-08	5.46663e-06
ENSG00000166598	HSP90B1	heat_shock_protein_90kDa_beta_family_member_1	33435.3	0.402785	0.0726641	5.5431	2.97155e-08	1.46478e-05
ENSG00000111885	MAN1A1	mannosidase,_alpha,_class_1A,_member_1	3853.62	0.380633	0.0695824	5.47025	4.49411e-08	2.14384e-05
ENSG00000155660	PDIA4	protein_disulfide_isomerase_family_A_member_4	5228.22	0.365208	0.0673958	5.41885	5.99844e-08	2.77203e-05
ENSG00000189233	NUGGC	nuclear_GTPase,_germinal_center_associated	539.327	0.481073	0.0890397	5.40291	6.55681e-08	2.93825e-05
ENSG00000246363	RP11-13A1.1	?	71.53	-0.599183	0.111756	-5.36154	8.25168e-08	3.589e-05
ENSG00000181104	F2R	coagulation_factor_II_(thrombin)_receptor	501.568	0.463191	0.0868934	5.33056	9.79112e-08	4.13689e-05
ENSG00000162367	TAL1	T-cell_acute_lymphocytic_leukemia_1	151.837	-0.552367	0.10408	-5.30714	1.11357e-07	4.57431e-05
ENSG00000102096	PIM2	Pim-2_proto-oncogene,_serine/threonine_kinase	7105.92	0.376877	0.0715083	5.2704	1.3613e-07	5.29759e-05
ENSG00000169429	CXCL8	chemokine_(C-X-C_motif)_ligand_8	28883.2	0.387896	0.0735601	5.27319	1.3407e-07	5.29759e-05
ENSG00000128294	TPST2	tyrosylprotein_sulfotransferase_2	1036.96	0.390693	0.0754194	5.18027	2.21567e-07	8.40136e-05
ENSG00000277836	AC141272.1	?	47.1812	0.547488	0.106117	5.1593	2.47876e-07	9.16399e-05
ENSG00000078081	LAMP3	lysosomal-associated_membrane_protein_3	1532.88	-0.381145	0.0750242	-5.0803	3.76842e-07	0.000135921
ENSG00000116985	BMP8B	bone_morphogenetic_protein_8b	488.147	0.43061	0.0855511	5.03336	4.8195e-07	0.000169692
ENSG00000129116	PALLD	palladin,_cytoskeletal_associated_protein	389.238	-0.456979	0.0909936	-5.0221	5.11095e-07	0.000175769
ENSG00000124256	ZBP1	Z-DNA_binding_protein_1	990.329	0.423748	0.0851506	4.97646	6.47587e-07	0.000217648
ENSG00000125538	IL1B	interleukin_1_beta	5971.55	0.401205	0.0808377	4.96309	6.93789e-07	0.000227994
ENSG00000153066	TXNDC11	thioredoxin_domain_containing_11	2403.92	0.322676	0.0652885	4.94231	7.72011e-07	0.000248185
ENSG00000183813	CCR4	chemokine_(C-C_motif)_receptor_4	763.47	-0.466628	0.095047	-4.90944	9.13365e-07	0.000287379
ENSG00000225783	MIAT	myocardial_infarction_associated_transcript_(non-protein_coding)	1839.68	0.376056	0.0767484	4.89985	9.59096e-07	0.000295482
ENSG00000183625	CCR3	chemokine_(C-C_motif)_receptor_3	211.096	-0.482479	0.0997015	-4.83924	1.30336e-06	0.000393349
ENSG00000183087	GAS6	growth_arrest_specific_6	331.596	0.459462	0.0954121	4.81555	1.46796e-06	0.000434165
ENSG00000166396	SERPINB7	serpin_peptidase_inhibitor,_clade_B_(ovalbumin),_member_7	207.046	0.504219	0.104838	4.80949	1.51319e-06	0.000438767
ENSG00000105976	MET	MET_proto-oncogene,_receptor_tyrosine_kinase	479.775	0.459119	0.0958922	4.78786	1.68566e-06	0.00047033
ENSG00000162892	IL24	interleukin_24	73.1739	0.531943	0.111032	4.79088	1.66048e-06	0.00047033
ENSG00000196189	SEMA4A	sema_domain,_immunoglobulin_domain_(Ig),_transmembrane_domain_(TM)_and_short_cytoplasmic_domain,_(semaphorin)_4A	2555.51	0.290025	0.061295	4.73163	2.22729e-06	0.000609946
ENSG00000049656	CLPTM1L	CLPTM1-like	2819.23	0.359238	0.0762082	4.7139	2.43017e-06	0.000645054
ENSG00000169245	CXCL10	chemokine_(C-X-C_motif)_ligand_10	1730.97	-0.450241	0.0955348	-4.71285	2.44273e-06	0.000645054
ENSG00000171241	SHCBP1	SHC_SH2-domain_binding_protein_1	1281.86	0.330312	0.0701849	4.70631	2.52245e-06	0.00065442
ENSG00000169224	GCSAML	germinal_center-associated,_signaling_and_motility-like	490.557	-0.463378	0.0985733	-4.70085	2.59081e-06	0.000660567
ENSG00000140287	HDC	histidine_decarboxylase	1798.03	-0.415285	0.0884594	-4.69464	2.67074e-06	0.000669405
ENSG00000159216	RUNX1	runt-related_transcription_factor_1	3927.29	-0.287122	0.0613949	-4.67665	2.91601e-06	0.000718698
ENSG00000114850	SSR3	signal_sequence_receptor,_gamma_(translocon-associated_protein_gamma)	3782.3	0.300292	0.0645936	4.64895	3.3363e-06	0.000808807
ENSG00000155304	HSPA13	heat_shock_protein_family_A_(Hsp70)_member_13	1384.01	0.33146	0.0717387	4.62038	3.83041e-06	0.000913615
ENSG00000156052	GNAQ	guanine_nucleotide_binding_protein_(G_protein),_q_polypeptide	905.527	-0.349005	0.0758141	-4.60343	4.15586e-06	0.000975506
ENSG00000110777	POU2AF1	POU_class_2_associating_factor_1	6781.39	0.323865	0.0706229	4.58584	4.5217e-06	0.0010448
ENSG00000137801	THBS1	thrombospondin_1	778.02	0.389919	0.0857955	4.54475	5.49999e-06	0.00125129
ENSG00000167634	NLRP7	NLR_family,_pyrin_domain_containing_7	146.454	0.482109	0.107113	4.50095	6.76502e-06	0.00151578
ENSG00000169435	RASSF6	Ras_association_(RalGDS/AF-6)_domain_family_member_6	941.162	0.42614	0.0956335	4.45596	8.35171e-06	0.00184336
ENSG00000163734	CXCL3	chemokine_(C-X-C_motif)_ligand_3	303.301	0.455036	0.102651	4.43286	9.29916e-06	0.00202229
ENSG00000128228	SDF2L1	stromal_cell-derived_factor_2-like_1	373.177	0.441498	0.100354	4.3994	1.08551e-05	0.00229322
ENSG00000173334	TRIB1	tribbles_pseudokinase_1	1661.04	0.300959	0.0683975	4.40014	1.08179e-05	0.00229322
ENSG00000116741	RGS2	regulator_of_G-protein_signaling_2	429.84	-0.372919	0.0850342	-4.38552	1.15711e-05	0.00241005
ENSG00000158715	SLC45A3	solute_carrier_family_45_member_3	251.987	-0.43393	0.0991441	-4.37677	1.20453e-05	0.00247397
ENSG00000180879	SSR4	signal_sequence_receptor,_delta	1347.22	0.374522	0.0861301	4.34833	1.37181e-05	0.00277895
ENSG00000105825	TFPI2	tissue_factor_pathway_inhibitor_2	164.798	0.474987	0.109561	4.33536	1.45525e-05	0.00290814
ENSG00000172403	SYNPO2	synaptopodin_2	367.658	-0.396038	0.0918865	-4.31008	1.63196e-05	0.0032178
ENSG00000118985	ELL2	elongation_factor,_RNA_polymerase_II,_2	4225.7	0.33795	0.0785858	4.3004	1.70489e-05	0.00331736
ENSG00000144815	NXPE3	neurexophilin_and_PC-esterase_domain_family_member_3	1525.76	0.3113	0.0727491	4.27909	1.87657e-05	0.00360399
ENSG00000185624	P4HB	prolyl_4-hydroxylase,_beta_polypeptide	9402.35	0.245605	0.0579438	4.23869	2.24833e-05	0.00420864
ENSG00000240505	TNFRSF13B	tumor_necrosis_factor_receptor_superfamily_member_13B	1320.54	0.391099	0.0922445	4.23981	2.23713e-05	0.00420864
ENSG00000253364	RP11-731F5.2	?	14138.4	0.32543	0.0768414	4.23508	2.28468e-05	0.00422322
ENSG00000182871	COL18A1	collagen,_type_XVIII,_alpha_1	253.583	0.454475	0.107588	4.22421	2.39782e-05	0.00437765
ENSG00000163600	ICOS	inducible_T-cell_co-stimulator	634.233	-0.36665	0.0871233	-4.2084	2.57181e-05	0.00462727
ENSG00000230006	ANKRD36BP2	ankyrin_repeat_domain_36B_pseudogene_2	1033.46	0.388633	0.0923956	4.20619	2.59713e-05	0.00462727
ENSG00000057657	PRDM1	PR_domain_containing_1,_with_ZNF_domain	3891.29	0.339632	0.0808355	4.20153	2.65122e-05	0.0046674
ENSG00000091490	SEL1L3	sel-1_suppressor_of_lin-12-like_3_(C._elegans)	6625.95	0.25694	0.0618842	4.15195	3.29661e-05	0.00566863
ENSG00000138755	CXCL9	chemokine_(C-X-C_motif)_ligand_9	1250.64	-0.452202	0.108848	-4.15443	3.26106e-05	0.00566863
ENSG00000127533	F2RL3	coagulation_factor_II_(thrombin)_receptor-like_3	133.963	0.453179	0.109564	4.13618	3.53129e-05	0.00600238
ENSG00000162337	LRP5	LDL_receptor_related_protein_5	1162.67	0.315806	0.0764803	4.12925	3.63953e-05	0.00611607
ENSG00000263961	C1orf186	chromosome_1_open_reading_frame_186	1268.37	0.307458	0.0746931	4.11629	3.85027e-05	0.00639751
ENSG00000137563	GGH	gamma-glutamyl_hydrolase_(conjugase,_folylpolygammaglutamyl_hydrolase)	458.055	0.353926	0.0862743	4.10233	4.09012e-05	0.00672053
ENSG00000110448	CD5	CD5_molecule	1229.34	-0.300103	0.0733809	-4.08967	4.3199e-05	0.00702007
ENSG00000081052	COL4A4	collagen,_type_IV,_alpha_4	631.309	0.338254	0.082933	4.07864	4.53006e-05	0.00728158
ENSG00000113140	SPARC	secreted_protein,_acidic,_cysteine-rich_(osteonectin)	59.0523	0.45319	0.111273	4.07279	4.64528e-05	0.00738649
ENSG00000178573	MAF	v-maf_avian_musculoaponeurotic_fibrosarcoma_oncogene_homolog	1002.76	-0.296783	0.0729833	-4.06646	4.77332e-05	0.00750934
ENSG00000162998	FRZB	frizzled-related_protein	27.6844	0.402133	0.0990429	4.06019	4.90333e-05	0.00763268
ENSG00000140398	NEIL1	nei-like_DNA_glycosylase_1	567.079	0.391085	0.0964323	4.05554	5.0018e-05	0.00770485
ENSG00000179639	FCER1A	Fc_fragment_of_IgE,_high_affinity_I,_receptor_for;_alpha_polypeptide;Fc_fragment_of_IgE,_high_affinity_I,_receptor_for;_alpha_polypeptide	256.929	-0.43379	0.107313	-4.04228	5.29331e-05	0.00806984
ENSG00000235162	C12orf75	chromosome_12_open_reading_frame_75	1276.29	0.299175	0.0740561	4.03984	5.34868e-05	0.00807105
ENSG00000136240	KDELR2	KDEL_endoplasmic_reticulum_protein_retention_receptor_2	1642.4	0.263031	0.0653357	4.02583	5.67739e-05	0.00848052
ENSG00000163735	CXCL5	chemokine_(C-X-C_motif)_ligand_5	1182.7	0.448178	0.111484	4.02011	5.81719e-05	0.00860245
ENSG00000173369	C1QB	complement_component_1,_q_subcomponent,_B_chain	897.16	-0.353211	0.0880415	-4.01186	6.02411e-05	0.00882025
ENSG00000182568	SATB1	SATB_homeobox_1	3598.64	-0.252591	0.0630198	-4.00812	6.12031e-05	0.00887326
ENSG00000187837	HIST1H1C	histone_cluster_1,_H1c	451.107	0.383084	0.0967978	3.95757	7.57161e-05	0.0108708
ENSG00000126432	PRDX5	peroxiredoxin_5	1185.37	0.298929	0.0757376	3.94691	7.91669e-05	0.0112569
ENSG00000197471	SPN	sialophorin	2785.11	-0.267064	0.0677928	-3.93942	8.16791e-05	0.0115035
ENSG00000043462	LCP2	lymphocyte_cytosolic_protein_2	3594.33	-0.312811	0.0794579	-3.93682	8.25698e-05	0.0115193
ENSG00000105855	ITGB8	integrin_subunit_beta_8	1469.81	0.337892	0.0858857	3.93421	8.34719e-05	0.0115363
ENSG00000166562	SEC11C	SEC11_homolog_C,_signal_peptidase_complex_subunit	1473.32	0.301137	0.0767172	3.92528	8.6629e-05	0.0118618
ENSG00000177272	KCNA3	potassium_channel,_voltage_gated_shaker_related_subfamily_A,_member_3	809.188	0.308703	0.078807	3.9172	8.95842e-05	0.0121539
ENSG00000183918	SH2D1A	SH2_domain_containing_1A	306.388	-0.376456	0.0966728	-3.89412	9.85552e-05	0.0132494
ENSG00000135678	CPM	carboxypeptidase_M	907.638	-0.336418	0.0866041	-3.88455	0.000102521	0.0136584
ENSG00000143061	IGSF3	immunoglobulin_superfamily_member_3	281.856	-0.36067	0.0929727	-3.87932	0.000104751	0.0138308
ENSG00000244038	DDOST	dolichyl-diphosphooligosaccharide--protein_glycosyltransferase_subunit_(non-catalytic)	2784	0.278046	0.0719179	3.86616	0.000110564	0.0144692
ENSG00000198856	OSTC	oligosaccharyltransferase_complex_subunit_(non-catalytic)	980.225	0.299172	0.0777799	3.84639	0.00011987	0.0155495
ENSG00000121769	FABP3	fatty_acid_binding_protein_3,_muscle_and_heart	34.6408	-0.401524	0.104588	-3.8391	0.000123484	0.0157567
ENSG00000130592	LSP1	lymphocyte-specific_protein_1	10012	0.250606	0.0653153	3.83687	0.000124612	0.0157567
ENSG00000134825	TMEM258	transmembrane_protein_258	478.912	0.37048	0.0965826	3.83589	0.000125109	0.0157567
ENSG00000180535	BHLHA15	basic_helix-loop-helix_family_member_a15	148.216	0.419082	0.109288	3.83468	0.00012573	0.0157567
ENSG00000044574	HSPA5	heat_shock_protein_family_A_(Hsp70)_member_5	10418.9	0.213544	0.0557825	3.82815	0.000129108	0.0157789
ENSG00000148848	ADAM12	ADAM_metallopeptidase_domain_12	144.92	-0.399976	0.104442	-3.82964	0.000128331	0.0157789
ENSG00000184164	CRELD2	cysteine_rich_with_EGF-like_domains_2	815.066	0.327985	0.0856297	3.83026	0.000128005	0.0157789
ENSG00000142224	IL19	interleukin_19	61.7005	0.426254	0.111531	3.82183	0.000132463	0.0159257
ENSG00000178726	THBD	thrombomodulin	103.009	0.427254	0.111779	3.82231	0.000132206	0.0159257
ENSG00000139626	ITGB7	integrin_subunit_beta_7	4701.91	0.288028	0.0755241	3.81372	0.000136891	0.0163253
ENSG00000182985	CADM1	cell_adhesion_molecule_1	332.358	0.347655	0.0919068	3.78269	0.000155145	0.0183543
ENSG00000198719	DLL1	delta-like_1_(Drosophila)	164.912	0.39891	0.105894	3.76706	0.000165181	0.0193865
ENSG00000102554	KLF5	Kruppel-like_factor_5_(intestinal)	237.677	-0.368327	0.097987	-3.75894	0.000170635	0.0194996
ENSG00000107485	GATA3	GATA_binding_protein_3	328.862	-0.365952	0.0973519	-3.75906	0.00017055	0.0194996
ENSG00000108342	CSF3	colony_stimulating_factor_3	54.4077	0.394592	0.105021	3.75725	0.000171788	0.0194996
ENSG00000124772	CPNE5	copine_V	1755.71	0.303025	0.0808402	3.74845	0.000177929	0.0194996
ENSG00000145839	IL9	interleukin_9	197.468	-0.391576	0.104401	-3.7507	0.000176342	0.0194996
ENSG00000154269	ENPP3	ectonucleotide_pyrophosphatase/phosphodiesterase_3	132.467	-0.412913	0.10989	-3.75751	0.000171615	0.0194996
ENSG00000159618	ADGRG5	adhesion_G_protein-coupled_receptor_G5	1275.09	0.282938	0.0754836	3.74833	0.000178013	0.0194996
ENSG00000163220	S100A9	S100_calcium_binding_protein_A9	748.018	0.375236	0.0999899	3.75274	0.000174913	0.0194996
ENSG00000178162	FAR2P2	fatty_acyl-CoA_reductase_2_pseudogene_2	54.1672	0.415535	0.110849	3.74866	0.000177784	0.0194996
ENSG00000198794	SCAMP5	secretory_carrier_membrane_protein_5	75.383	0.418798	0.111793	3.74618	0.000179549	0.0195233
ENSG00000118263	KLF7	Kruppel-like_factor_7_(ubiquitous)	790.756	-0.299025	0.08006	-3.73501	0.000187705	0.0201144
ENSG00000186283	TOR3A	torsin_family_3,_member_A	1443.99	0.320499	0.0857683	3.7368	0.000186378	0.0201144
ENSG00000177301	KCNA2	potassium_channel,_voltage_gated_shaker_related_subfamily_A,_member_2	245.925	0.372568	0.100014	3.72515	0.0001952	0.020767
ENSG00000125148	MT2A	metallothionein_2A	883.367	-0.304626	0.0821594	-3.70774	0.000209115	0.0220886
ENSG00000132965	ALOX5AP	arachidonate_5-lipoxygenase-activating_protein	924.186	-0.270701	0.0735008	-3.68297	0.000230531	0.024178
ENSG00000106211	HSPB1	heat_shock_protein_family_B_(small)_member_1	456.554	-0.324133	0.0885757	-3.65939	0.000252816	0.0263285
ENSG00000198959	TGM2	transglutaminase_2	584.041	0.3448	0.0943739	3.65355	0.000258639	0.0267465
ENSG00000128383	APOBEC3A	apolipoprotein_B_mRNA_editing_enzyme,_catalytic_polypeptide-like_3A	136.405	-0.390488	0.107436	-3.6346	0.000278417	0.0284724
ENSG00000163739	CXCL1	chemokine_(C-X-C_motif)_ligand_1_(melanoma_growth_stimulating_activity,_alpha)	1403.07	0.330722	0.0910105	3.63389	0.000279179	0.0284724
ENSG00000250771	RP11-153M7.3	?	142.706	0.389173	0.107251	3.62861	0.000284953	0.0288623
ENSG00000163754	GYG1	glycogenin_1	1027.55	0.260058	0.0717613	3.62393	0.000290156	0.0291893
ENSG00000165025	SYK	spleen_tyrosine_kinase	8719.38	0.204426	0.0565285	3.61633	0.000298809	0.0298567
ENSG00000257764	RP11-1143G9.4	?	43.7888	-0.385855	0.106766	-3.61402	0.000301481	0.0299215
ENSG00000123405	NFE2	nuclear_factor,_erythroid_2	117.703	-0.385629	0.106853	-3.60896	0.000307422	0.030005
ENSG00000143515	ATP8B2	ATPase,_aminophospholipid_transporter,_class_I,_type_8B,_member_2	1946.92	0.255565	0.070805	3.60942	0.000306881	0.030005
ENSG00000153253	SCN3A	sodium_channel,_voltage_gated,_type_III_alpha_subunit	754.698	0.311194	0.0862888	3.60643	0.000310439	0.030005
ENSG00000203710	CR1	complement_component_(3b/4b)_receptor_1_(Knops_blood_group)	721.95	-0.290631	0.0805731	-3.60705	0.000309696	0.030005
ENSG00000116016	EPAS1	endothelial_PAS_domain_protein_1	324.676	-0.34237	0.0952116	-3.59588	0.000323294	0.0310446
ENSG00000121053	EPX	eosinophil_peroxidase	45.0029	-0.392608	0.109569	-3.5832	0.000339407	0.0323082
ENSG00000176890	TYMS	thymidylate_synthetase	3267.14	0.235002	0.0656043	3.58212	0.000340822	0.0323082
ENSG00000197728	RPS26	ribosomal_protein_S26	2758.94	0.272303	0.0764488	3.5619	0.00036818	0.0346793
ENSG00000198734	F5	coagulation_factor_V_(proaccelerin,_labile_factor)	629.531	-0.343338	0.0965756	-3.55512	0.00037781	0.0353611
ENSG00000118705	RPN2	ribophorin_II	4390.02	0.194165	0.0546854	3.55059	0.000384373	0.0357491
ENSG00000138772	ANXA3	annexin_A3	36.5361	-0.383186	0.108068	-3.5458	0.000391419	0.0361769
ENSG00000125520	SLC2A4RG	SLC2A4_regulator	333.338	0.355984	0.100642	3.53713	0.000404502	0.0371539
ENSG00000100629	CEP128	centrosomal_protein_128kDa	835.272	0.283416	0.0803323	3.52804	0.000418644	0.037981
ENSG00000128578	STRIP2	striatin_interacting_protein_2	407.853	-0.306346	0.0868011	-3.52929	0.000416676	0.037981
ENSG00000149516	MS4A3	membrane-spanning_4-domains,_subfamily_A,_member_3_(hematopoietic_cell-specific)	103.524	-0.387488	0.11002	-3.52199	0.00042832	0.0386219
ENSG00000070214	SLC44A1	solute_carrier_family_44_(choline_transporter),_member_1	1867.07	0.226447	0.0645685	3.50708	0.000453054	0.0406046
ENSG00000047346	FAM214A	family_with_sequence_similarity_214_member_A	3240.25	0.259926	0.0744461	3.49147	0.000480377	0.0427941
ENSG00000184451	CCR10	chemokine_(C-C_motif)_receptor_10	111.096	0.387613	0.111529	3.47546	0.000509981	0.0451593
ENSG00000182934	SRPRA	SRP_receptor_alpha_subunit	3726.8	0.218719	0.0630258	3.47031	0.000519866	0.0457606
ENSG00000157657	ZNF618	zinc_finger_protein_618	96.7227	-0.385238	0.111091	-3.46777	0.000524791	0.0459208
ENSG00000170458	CD14	CD14_molecule	1056.21	0.322153	0.0929598	3.46551	0.000529235	0.0460372
ENSG00000138166	DUSP5	dual_specificity_phosphatase_5	1822.47	0.273137	0.0788759	3.46287	0.000534441	0.0462182
ENSG00000123352	SPATS2	spermatogenesis_associated,_serine_rich_2	916.493	0.268146	0.0775228	3.45893	0.000542319	0.0464698
ENSG00000197635	DPP4	dipeptidyl-peptidase_4	1044.22	-0.288383	0.0833891	-3.45828	0.000543635	0.0464698
ENSG00000226979	LTA	lymphotoxin_alpha	1921.76	-0.304914	0.0882334	-3.45577	0.00054873	0.0466357
ENSG00000081665	ZNF506	zinc_finger_protein_506	1234.1	-0.281626	0.0815855	-3.45191	0.000556639	0.0470376
ENSG00000125844	RRBP1	ribosome_binding_protein_1	2561.01	0.22154	0.0642899	3.44595	0.000569047	0.0475427
ENSG00000171867	PRNP	prion_protein	1889.84	-0.248207	0.0720149	-3.44661	0.000567675	0.0475427
ENSG00000172264	MACROD2	MACRO_domain_containing_2	1962.96	-0.23394	0.0679802	-3.4413	0.000578935	0.0480971
ENSG00000013016	EHD3	EH_domain_containing_3	773.31	0.274409	0.080029	3.42887	0.000606092	0.0487104
ENSG00000087253	LPCAT2	lysophosphatidylcholine_acyltransferase_2	537.103	-0.296134	0.0863603	-3.42906	0.000605685	0.0487104
ENSG00000092068	SLC7A8	solute_carrier_family_7_(amino_acid_transporter_light_chain,_L_system),_member_8	176.067	-0.347017	0.101248	-3.42741	0.000609374	0.0487104
ENSG00000100473	COCH	cochlin	317.012	0.316669	0.0923467	3.42913	0.000605518	0.0487104
ENSG00000162909	CAPN2	calpain_2,_(m/II)_large_subunit	2584.14	0.209203	0.061009	3.42905	0.00060569	0.0487104
ENSG00000226777	KIAA0125	KIAA0125	3999.38	0.254569	0.0742562	3.42825	0.000607476	0.0487104
ENSG00000259772	RP11-16E12.2	?	88.6965	0.383212	0.111751	3.42916	0.000605451	0.0487104
ENSG00000133048	CHI3L1	chitinase_3_like_1	13224.7	-0.316806	0.0926317	-3.42006	0.00062607	0.0497759
ENSG00000168264	IRF2BP2	interferon_regulatory_factor_2_binding_protein_2	2866.21	0.0755403	0.0678306	1.11366	0.265424	0.776387
ENSG00000173905	GOLIM4	golgi_integral_membrane_protein_4	978.279	-0.0967287	0.0867924	-1.11448	0.265072	0.776387
ENSG00000176884	GRIN1	glutamate_receptor,_ionotropic,_N-methyl_D-aspartate_1	108.999	-0.124456	0.111759	-1.11361	0.265447	0.776387
ENSG00000180998	GPR137C	G_protein-coupled_receptor_137C	34.5679	0.118411	0.106307	1.11386	0.265339	0.776387
ENSG00000205476	CCDC85C	coiled-coil_domain_containing_85C	112.083	-0.122622	0.110098	-1.11376	0.265383	0.776387
ENSG00000214063	TSPAN4	tetraspanin_4	87.4584	0.124252	0.111543	1.11394	0.265306	0.776387
ENSG00000248121	SMURF2P1	SMAD_specific_E3_ubiquitin_protein_ligase_2_pseudogene_1	32.3357	0.116653	0.104689	1.11429	0.265155	0.776387
ENSG00000255837	TAS2R20	taste_2_receptor_member_20	28.4824	-0.114342	0.10256	-1.11488	0.2649	0.776387
ENSG00000256628	ZBTB11-AS1	ZBTB11_antisense_RNA_1	95.3455	0.123473	0.110801	1.11437	0.265121	0.776387
ENSG00000263470	RP11-160O5.1	?	24.7537	0.107912	0.0969122	1.1135	0.265494	0.776387
ENSG00000273820	USP27X	ubiquitin_specific_peptidase_27,_X-linked	76.8372	-0.124444	0.111761	-1.11349	0.265498	0.776387
ENSG00000178826	TMEM139	transmembrane_protein_139	19.8262	-0.102686	0.0922368	-1.11329	0.265583	0.776482
ENSG00000068120	COASY	Coenzyme_A_synthase	1102.18	0.0945098	0.0849052	1.11312	0.265656	0.776542
ENSG00000042286	AIFM2	apoptosis_inducing_factor,_mitochondria_associated_2	413.63	0.102517	0.09211	1.11299	0.265714	0.776556
ENSG00000026025	VIM	vimentin	26784	-0.0667303	0.0600013	-1.11215	0.266075	0.776636
ENSG00000066777	ARFGEF1	ADP_ribosylation_factor_guanine_nucleotide_exchange_factor_1	3092.43	-0.0717385	0.0645011	-1.11221	0.26605	0.776636
ENSG00000091972	CD200	CD200_molecule	522.523	-0.0907054	0.0815646	-1.11207	0.266109	0.776636
ENSG00000119689	DLST	dihydrolipoamide_S-succinyltransferase_(E2_component_of_2-oxo-glutarate_complex)	1945.23	0.0732341	0.0658507	1.11212	0.266085	0.776636
ENSG00000130159	ECSIT	ECSIT_signalling_integrator	351.725	0.105794	0.0950769	1.11272	0.265827	0.776636
ENSG00000143195	ILDR2	immunoglobulin-like_domain_containing_receptor_2	166.197	-0.117986	0.106079	-1.11224	0.266034	0.776636
ENSG00000182149	IST1	increased_sodium_tolerance_1_homolog_(yeast)	2735.02	0.0797532	0.0716912	1.11245	0.265943	0.776636
ENSG00000126705	AHDC1	AT-hook_DNA_binding_motif_containing_1	525.57	0.0992497	0.0892656	1.11185	0.266204	0.77676
ENSG00000002919	SNX11	sorting_nexin_11	607.523	0.105143	0.0946892	1.1104	0.266826	0.777041
ENSG00000108840	HDAC5	histone_deacetylase_5	945.284	0.093452	0.0841206	1.11093	0.266599	0.777041
ENSG00000115392	FANCL	Fanconi_anemia_complementation_group_L	498.183	0.101409	0.0913229	1.11045	0.266806	0.777041
ENSG00000122786	CALD1	caldesmon_1	81.6748	-0.123752	0.111397	-1.11091	0.266608	0.777041
ENSG00000140326	CDAN1	codanin_1	459.063	0.113053	0.101767	1.1109	0.266611	0.777041
ENSG00000148600	CDHR1	cadherin_related_family_member_1	151.928	-0.116099	0.104528	-1.11069	0.2667	0.777041
ENSG00000154832	CXXC1	CXXC_finger_protein_1	1895.21	0.0713917	0.0642807	1.11062	0.26673	0.777041
ENSG00000160408	ST6GALNAC6	ST6_(alpha-N-acetyl-neuraminyl-2,3-beta-galactosyl-1,3)-N-acetylgalactosaminide_alpha-2,6-sialyltransferase_6	745.633	0.0981357	0.0883285	1.11103	0.266555	0.777041
ENSG00000172602	RND1	Rho_family_GTPase_1	24.9265	0.111936	0.100711	1.11146	0.266371	0.777041
ENSG00000247363	RP11-637A17.2	?	23.9205	-0.109205	0.0983432	-1.11044	0.266807	0.777041
ENSG00000104324	CPQ	carboxypeptidase_Q	146.652	0.11854	0.106828	1.10963	0.267157	0.777198
ENSG00000115268	RPS15	ribosomal_protein_S15	4633.87	0.0820928	0.0739752	1.10973	0.267113	0.777198
ENSG00000176261	ZBTB8OS	zinc_finger_and_BTB_domain_containing_8_opposite_strand	605.039	-0.0888004	0.0800288	-1.10961	0.267169	0.777198
ENSG00000186907	RTN4RL2	reticulon_4_receptor-like_2	19.9987	0.102597	0.0924289	1.11001	0.266994	0.777198
ENSG00000213613	RP11-380G5.3	?	33.4373	-0.117268	0.10569	-1.10955	0.267194	0.777198
ENSG00000215012	C22orf29	chromosome_22_open_reading_frame_29	414.351	-0.103407	0.0931551	-1.11005	0.266977	0.777198
ENSG00000038532	CLEC16A	C-type_lectin_domain_family_16_member_A	1942.52	-0.0681406	0.0614235	-1.10936	0.267276	0.777281
ENSG00000087266	SH3BP2	SH3-domain_binding_protein_2	2720.36	0.0874178	0.0788866	1.10815	0.267799	0.77758
ENSG00000107164	FUBP3	far_upstream_element_(FUSE)_binding_protein_3	1284.28	-0.0780909	0.0704356	-1.10869	0.267566	0.77758
ENSG00000130299	GTPBP3	GTP_binding_protein_3_(mitochondrial)	290.831	0.110399	0.0995788	1.10866	0.267579	0.77758
ENSG00000146828	SLC12A9	solute_carrier_family_12,_member_9	1052.34	0.0995633	0.0897866	1.10889	0.267478	0.77758
ENSG00000146918	NCAPG2	non-SMC_condensin_II_complex_subunit_G2	1812.33	0.074083	0.0668393	1.10837	0.2677	0.77758
ENSG00000158669	GPAT4	glycerol-3-phosphate_acyltransferase_4	1703.95	0.0728687	0.0657459	1.10834	0.267716	0.77758
ENSG00000188389	PDCD1	programmed_cell_death_1	105.04	0.123914	0.111796	1.10839	0.267692	0.77758
ENSG00000279184	RP3-323A16.1	?	476.982	-0.116243	0.104891	-1.10822	0.267766	0.77758
ENSG00000101844	ATG4A	autophagy_related_4A,_cysteine_peptidase	395.472	0.0960197	0.0866953	1.10755	0.268055	0.777623
ENSG00000106086	PLEKHA8	pleckstrin_homology_domain_containing_A8	463.6	0.0977251	0.0882213	1.10773	0.26798	0.777623
ENSG00000107815	C10orf2	chromosome_10_open_reading_frame_2	417.113	0.093469	0.0843851	1.10765	0.268014	0.777623
ENSG00000132646	PCNA	proliferating_cell_nuclear_antigen	5104.2	0.0756382	0.0682963	1.1075	0.268077	0.777623
ENSG00000242267	SKINTL	Skint-like,_pseudogene	22.3798	0.104337	0.0941922	1.1077	0.267991	0.777623
ENSG00000132716	DCAF8	DDB1_and_CUL4_associated_factor_8	1437.75	0.0751209	0.0678417	1.1073	0.268166	0.777729
ENSG00000114251	WNT5A	wingless-type_MMTV_integration_site_family_member_5A	46.5344	0.122027	0.110227	1.10705	0.268271	0.777767
ENSG00000198496	NBR2	neighbor_of_BRCA1_gene_2_(non-protein_coding)	149.868	0.11889	0.107396	1.10702	0.268284	0.777767
ENSG00000116171	SCP2	sterol_carrier_protein_2	1348.26	0.0747574	0.0675555	1.10661	0.268464	0.777799
ENSG00000131779	PEX11B	peroxisomal_biogenesis_factor_11_beta	492.459	0.0947391	0.0856228	1.10647	0.268523	0.777799
ENSG00000134153	EMC7	ER_membrane_protein_complex_subunit_7	769.594	0.0841429	0.0760686	1.10615	0.268664	0.777799
ENSG00000148090	AUH	AU_RNA_binding_protein/enoyl-CoA_hydratase	189.384	-0.113558	0.10264	-1.10638	0.268564	0.777799
ENSG00000163161	ERCC3	excision_repair_cross-complementation_group_3	1472.89	0.0719071	0.0650022	1.10622	0.268629	0.777799
ENSG00000196639	HRH1	histamine_receptor_H1	31.4904	-0.116556	0.105335	-1.10652	0.2685	0.777799
ENSG00000257027	RP11-705C15.3	?	387.739	-0.0973557	0.0879842	-1.10651	0.268504	0.777799
ENSG00000186222	BLOC1S4	biogenesis_of_lysosomal_organelles_complex-1,_subunit_4,_cappuccino	231.64	0.115557	0.10448	1.10602	0.268716	0.7778
ENSG00000004975	DVL2	dishevelled_segment_polarity_protein_2	903.285	0.0916486	0.0829151	1.10533	0.269016	0.777806
ENSG00000067334	DNTTIP2	deoxynucleotidyltransferase,_terminal,_interacting_protein_2	2036.05	-0.0769663	0.0696345	-1.10529	0.269034	0.777806
ENSG00000092148	HECTD1	HECT_domain_containing_E3_ubiquitin_protein_ligase_1	4372.2	0.0651794	0.0589487	1.1057	0.268858	0.777806
ENSG00000111203	ITFG2	integrin_alpha_FG-GAP_repeat_containing_2	796.023	-0.0811578	0.073405	-1.10562	0.268892	0.777806
ENSG00000240356	RPL23AP7	ribosomal_protein_L23a_pseudogene_7	89.193	-0.122642	0.11095	-1.10538	0.268994	0.777806
ENSG00000261094	RP11-355O1.11	?	88.9917	-0.123076	0.111349	-1.10531	0.269024	0.777806
ENSG00000161011	SQSTM1	sequestosome_1	6174.78	0.0904335	0.0818289	1.10515	0.269093	0.777812
ENSG00000249087	ZNF436-AS1	ZNF436_antisense_RNA_1	29.4518	-0.114366	0.103494	-1.10504	0.269141	0.777812
ENSG00000067248	DHX29	DEAH_(Asp-Glu-Ala-His)_box_polypeptide_29	978.814	0.0787704	0.0713224	1.10443	0.269408	0.777823
ENSG00000078401	EDN1	endothelin_1	69.1644	0.123456	0.111774	1.10452	0.269367	0.777823
ENSG00000125037	EMC3	ER_membrane_protein_complex_subunit_3	885.299	0.0831925	0.0753201	1.10452	0.269368	0.777823
ENSG00000198040	ZNF84	zinc_finger_protein_84	1243.09	-0.0781324	0.0707359	-1.10456	0.269348	0.777823
ENSG00000215717	TMEM167B	transmembrane_protein_167B	960.76	0.0804756	0.0728591	1.10454	0.269361	0.777823
ENSG00000148411	NACC2	NACC_family_member_2,_BEN_and_BTB_(POZ)_domain_containing	376.038	0.102689	0.0930418	1.10369	0.269727	0.778592
ENSG00000231365	RP11-418J17.1	?	189.14	-0.111441	0.100991	-1.10348	0.26982	0.778708
ENSG00000133030	MPRIP	myosin_phosphatase_Rho_interacting_protein	5654.01	0.0709231	0.0642845	1.10327	0.269911	0.778818
ENSG00000100300	TSPO	translocator_protein	404.462	0.106611	0.0966598	1.10295	0.27005	0.778915
ENSG00000167562	ZNF701	zinc_finger_protein_701	630.542	-0.0883537	0.0801046	-1.10298	0.270036	0.778915
ENSG00000238287	RP11-656D10.3	?	18.1839	-0.0986439	0.0894571	-1.1027	0.27016	0.77908
ENSG00000117707	PROX1	prospero_homeobox_1	19.8673	0.105227	0.0954613	1.1023	0.270329	0.779417
ENSG00000241106	HLA-DOB	major_histocompatibility_complex,_class_II,_DO_beta	839.912	-0.0806916	0.0732156	-1.10211	0.270414	0.779511
ENSG00000112782	CLIC5	chloride_intracellular_channel_5	623.333	-0.0863554	0.0783874	-1.10165	0.270614	0.779782
ENSG00000135951	TSGA10	testis_specific_10	302.029	-0.102228	0.0927887	-1.10173	0.270579	0.779782
ENSG00000103249	CLCN7	chloride_channel,_voltage-sensitive_7	3083.04	0.12306	0.111729	1.10142	0.270714	0.779803
ENSG00000131242	RAB11FIP4	RAB11_family_interacting_protein_4_(class_II)	2147.13	0.0757564	0.0687825	1.10139	0.270727	0.779803
ENSG00000028528	SNX1	sorting_nexin_1	3260.27	0.0674804	0.0612827	1.10113	0.270839	0.779823
ENSG00000178878	APOLD1	apolipoprotein_L_domain_containing_1	94.229	-0.122044	0.110823	-1.10125	0.270789	0.779823
ENSG00000272269	RP11-500C11.3	?	124.549	0.121856	0.110694	1.10083	0.270969	0.780043
ENSG00000083093	PALB2	partner_and_localizer_of_BRCA2	743.863	-0.0843195	0.0766405	-1.1002	0.271247	0.780052
ENSG00000110422	HIPK3	homeodomain_interacting_protein_kinase_3	3445	-0.0752009	0.0683727	-1.09987	0.27139	0.780052
ENSG00000131043	AAR2	AAR2_splicing_factor_homolog	603.659	0.0980188	0.0891116	1.09996	0.271352	0.780052
ENSG00000182050	MGAT4C	MGAT4_family_member_C	24.0038	-0.0999228	0.0908505	-1.09986	0.271394	0.780052
ENSG00000237943	PRKCQ-AS1	PRKCQ_antisense_RNA_1	197.639	-0.111604	0.101397	-1.10067	0.271041	0.780052
ENSG00000255150	EID3	EP300_interacting_inhibitor_of_differentiation_3	73.3597	0.123003	0.111783	1.10037	0.271172	0.780052
ENSG00000259207	ITGB3	integrin_subunit_beta_3	58.9277	0.122896	0.11171	1.10013	0.271274	0.780052
ENSG00000259380	RP11-346D14.1	?	377.546	-0.113789	0.103423	-1.10023	0.271232	0.780052
ENSG00000104522	TSTA3	tissue_specific_transplantation_antigen_P35B	904.49	0.0852103	0.0775162	1.09926	0.271655	0.780653
ENSG00000276980	CTD-3128G10.7	?	36.9864	-0.112634	0.102477	-1.09911	0.271722	0.780692
ENSG00000102317	RBM3	RNA_binding_motif_(RNP1,_RRM)_protein_3	3206.58	0.0727207	0.0661774	1.09888	0.271822	0.780829
ENSG00000138750	NUP54	nucleoporin_54kDa	1082.3	0.0776211	0.0706645	1.09845	0.27201	0.781217
ENSG00000137266	SLC22A23	solute_carrier_family_22_member_23	123.274	-0.118103	0.107596	-1.09766	0.272353	0.781814
ENSG00000151136	BTBD11	BTB_(POZ)_domain_containing_11	143.071	-0.115466	0.105193	-1.09765	0.272355	0.781814
ENSG00000163945	UVSSA	UV_stimulated_scaffold_protein_A	781.094	0.0903766	0.0823397	1.09761	0.272377	0.781814
ENSG00000054598	FOXC1	forkhead_box_C1	21.5366	0.10684	0.0974126	1.09678	0.27274	0.782602
ENSG00000158864	NDUFS2	NADH:ubiquinone_oxidoreductase_core_subunit_S2	1357.11	0.0784372	0.0715188	1.09674	0.272757	0.782602
ENSG00000103264	FBXO31	F-box_protein_31	561.092	-0.0929514	0.0847819	-1.09636	0.272922	0.782922
ENSG00000156469	MTERF3	mitochondrial_transcription_termination_factor_3	375.153	0.0954487	0.08707	1.09623	0.272979	0.782934
ENSG00000173153	ESRRA	estrogen-related_receptor_alpha	620.261	0.121795	0.111134	1.09593	0.273109	0.783103
ENSG00000196305	IARS	isoleucyl-tRNA_synthetase	4490.78	0.0656062	0.0598677	1.09585	0.273144	0.783103
ENSG00000114023	FAM162A	family_with_sequence_similarity_162_member_A	392.238	0.0941007	0.0858918	1.09557	0.273266	0.783302
ENSG00000082068	WDR70	WD_repeat_domain_70	612.678	-0.0851585	0.0778415	-1.094	0.273956	0.784306
ENSG00000106009	BRAT1	BRCA1-associated_ATM_activator_1	687.819	0.122152	0.111735	1.09323	0.274293	0.784306
ENSG00000136908	DPM2	dolichyl-phosphate_mannosyltransferase_polypeptide_2,_regulatory_subunit	530.086	0.0926986	0.084809	1.09303	0.274382	0.784306
ENSG00000143753	DEGS1	delta(4)-desaturase,_sphingolipid_1	1684.67	0.0723572	0.0661663	1.09357	0.274146	0.784306
ENSG00000151014	NOCT	nocturnin	124.584	0.119935	0.109724	1.09306	0.274367	0.784306
ENSG00000158717	RNF166	ring_finger_protein_166	733.665	0.0913481	0.0835787	1.09296	0.274412	0.784306
ENSG00000160326	SLC2A6	solute_carrier_family_2_(facilitated_glucose_transporter),_member_6	640.678	0.113951	0.10425	1.09305	0.274371	0.784306
ENSG00000163661	PTX3	pentraxin_3	28.9204	0.113287	0.103542	1.09411	0.273906	0.784306
ENSG00000165487	MICU2	mitochondrial_calcium_uptake_2	1269.06	-0.0817991	0.0747541	-1.09424	0.273849	0.784306
ENSG00000168116	KIAA1586	KIAA1586	348.019	-0.111002	0.10154	-1.09319	0.27431	0.784306
ENSG00000168275	COA6	cytochrome_c_oxidase_assembly_factor_6	298.965	0.101787	0.0930234	1.09421	0.273861	0.784306
ENSG00000196597	ZNF782	zinc_finger_protein_782	228.904	-0.114474	0.104648	-1.0939	0.274	0.784306
ENSG00000234773	CTD-2666L21.1	?	28.9328	0.110608	0.101108	1.09396	0.27397	0.784306
ENSG00000253716	MINCR	MYC-induced_long_noncoding_RNA	35.7729	-0.117875	0.107742	-1.09405	0.273932	0.784306
ENSG00000269343	ZNF587B	zinc_finger_protein_587B	453.161	-0.0925999	0.0847219	-1.09299	0.274399	0.784306
ENSG00000128185	DGCR6L	DiGeorge_syndrome_critical_region_gene_6-like	173.692	0.116385	0.106566	1.09214	0.27477	0.784413
ENSG00000137207	YIPF3	Yip1_domain_family_member_3	985.866	0.0837284	0.0766612	1.09219	0.274751	0.784413
ENSG00000166801	FAM111A	family_with_sequence_similarity_111_member_A	7765.39	-0.0688646	0.0630371	-1.09244	0.274638	0.784413
ENSG00000168056	LTBP3	latent_transforming_growth_factor_beta_binding_protein_3	518.094	-0.102502	0.0938667	-1.09199	0.274836	0.784413
ENSG00000168675	LDLRAD4	low_density_lipoprotein_receptor_class_A_domain_containing_4	1555.78	-0.0685882	0.0628042	-1.0921	0.27479	0.784413
ENSG00000170128	GPR25	G_protein-coupled_receptor_25	21.0782	0.104677	0.0958678	1.09189	0.274879	0.784413
ENSG00000178694	NSUN3	NOP2/Sun_RNA_methyltransferase_family_member_3	384.041	-0.0991054	0.0907148	-1.09249	0.274616	0.784413
ENSG00000183621	ZNF438	zinc_finger_protein_438	282.44	0.103665	0.0948986	1.09237	0.274669	0.784413
ENSG00000196670	ZFP62	ZFP62_zinc_finger_protein	801.567	-0.0841411	0.0770673	-1.09179	0.274926	0.784413
ENSG00000015568	RGPD5	RANBP2-like_and_GRIP_domain_containing_5	39.6096	-0.116493	0.106713	-1.09165	0.274988	0.784436
ENSG00000198218	QRICH1	glutamine-rich_1	2861.8	-0.0727023	0.0666334	-1.09108	0.275238	0.785
ENSG00000005884	ITGA3	integrin_subunit_alpha_3	391.409	0.0973283	0.0892596	1.0904	0.275539	0.785252
ENSG00000120616	EPC1	enhancer_of_polycomb_homolog_1_(Drosophila)	1443.69	-0.0863464	0.079186	-1.09043	0.275526	0.785252
ENSG00000244627	RP3-449O17.1	?	386.018	-0.100311	0.0919907	-1.09045	0.275516	0.785252
ENSG00000247556	OIP5-AS1	OIP5_antisense_RNA_1	6014.71	-0.0706016	0.0647349	-1.09063	0.275438	0.785252
ENSG00000155254	MARVELD1	MARVEL_domain_containing_1	38.3618	-0.11767	0.107962	-1.08993	0.275746	0.785539
ENSG00000171988	JMJD1C	jumonji_domain_containing_1C	4741.44	-0.0851224	0.0780934	-1.09001	0.27571	0.785539
ENSG00000049449	RCN1	reticulocalbin_1	861.079	-0.0817784	0.0751196	-1.08864	0.276311	0.785565
ENSG00000051596	THOC3	THO_complex_3	118.835	0.119872	0.110108	1.08868	0.276297	0.785565
ENSG00000067596	DHX8	DEAH_(Asp-Glu-Ala-His)_box_polypeptide_8	1752.45	0.0696281	0.0639176	1.08934	0.276003	0.785565
ENSG00000096968	JAK2	Janus_kinase_2	2940.63	-0.072594	0.0666643	-1.08895	0.276177	0.785565
ENSG00000101445	PPP1R16B	protein_phosphatase_1_regulatory_subunit_16B	12290.6	0.0684641	0.0629565	1.08748	0.276823	0.785565
ENSG00000105136	ZNF419	zinc_finger_protein_419	309.902	0.101611	0.0932414	1.08977	0.275816	0.785565
ENSG00000112305	SMAP1	small_ArfGAP_1	888.025	0.0788675	0.072421	1.08901	0.276148	0.785565
ENSG00000116679	IVNS1ABP	influenza_virus_NS1A_binding_protein	6328.62	-0.065719	0.0603253	-1.08941	0.275973	0.785565
ENSG00000116685	KIAA2013	KIAA2013	862.925	0.0876134	0.0806	1.08701	0.27703	0.785565
ENSG00000117481	NSUN4	NOP2/Sun_RNA_methyltransferase_family_member_4	796.9	-0.0796796	0.0732991	-1.08705	0.277016	0.785565
ENSG00000122034	GTF3A	general_transcription_factor_IIIA	2821.91	0.0684223	0.0628777	1.08818	0.276515	0.785565
ENSG00000135775	COG2	component_of_oligomeric_golgi_complex_2	865.431	-0.0818696	0.0753096	-1.08711	0.27699	0.785565
ENSG00000136367	ZFHX2	zinc_finger_homeobox_2	91.2165	-0.120562	0.11089	-1.08721	0.276943	0.785565
ENSG00000136856	SLC2A8	solute_carrier_family_2_(facilitated_glucose_transporter),_member_8	110.668	0.121797	0.111794	1.08948	0.27594	0.785565
ENSG00000136878	USP20	ubiquitin_specific_peptidase_20	1004.67	0.0899502	0.0826674	1.0881	0.276552	0.785565
ENSG00000149926	FAM57B	family_with_sequence_similarity_57_member_B	24.9223	0.107366	0.0987149	1.08764	0.276756	0.785565
ENSG00000163359	COL6A3	collagen,_type_VI,_alpha_3	107.423	-0.119007	0.10945	-1.08732	0.276897	0.785565
ENSG00000170464	DNAJC18	DnaJ_heat_shock_protein_family_(Hsp40)_member_C18	214.903	-0.108029	0.0993507	-1.08735	0.276883	0.785565
ENSG00000177943	MAMDC4	MAM_domain_containing_4	506.737	0.120934	0.111191	1.08762	0.276763	0.785565
ENSG00000180628	PCGF5	polycomb_group_ring_finger_5	3704.27	-0.0709294	0.0652094	-1.08772	0.27672	0.785565
ENSG00000187987	ZSCAN23	zinc_finger_and_SCAN_domain_containing_23	21.073	-0.102552	0.0942765	-1.08778	0.276692	0.785565
ENSG00000196663	TECPR2	tectonin_beta-propeller_repeat_containing_2	414.78	0.0943937	0.0866943	1.08881	0.276237	0.785565
ENSG00000250608	RP11-933H2.4	?	23.5177	-0.107106	0.0983741	-1.08877	0.276257	0.785565
ENSG00000270195	RP11-572O17.1	?	50.6096	-0.116374	0.10705	-1.08711	0.27699	0.785565
ENSG00000005189	AC004381.6	Putative_RNA_exonuclease_NEF-sp	187.682	-0.112742	0.103875	-1.08536	0.277762	0.785872
ENSG00000022976	ZNF839	zinc_finger_protein_839	365.969	0.097151	0.0895432	1.08496	0.277938	0.785872
ENSG00000107862	GBF1	golgi_brefeldin_A_resistant_guanine_nucleotide_exchange_factor_1	3394.27	0.0655493	0.0604149	1.08499	0.277928	0.785872
ENSG00000120071	KANSL1	KAT8_regulatory_NSL_complex_subunit_1	2239.07	-0.0676839	0.0623902	-1.08485	0.277989	0.785872
ENSG00000120963	ZNF706	zinc_finger_protein_706	1662.32	0.0792729	0.0730141	1.08572	0.277603	0.785872
ENSG00000135164	DMTF1	cyclin_D_binding_myb-like_transcription_factor_1	3878.09	-0.0810641	0.074619	-1.08637	0.277314	0.785872
ENSG00000154582	TCEB1	transcription_elongation_factor_B_(SIII),_polypeptide_1_(15kDa,_elongin_C)	784.358	0.0822394	0.0757606	1.08552	0.277693	0.785872
ENSG00000164978	NUDT2	nudix_hydrolase_2	139.781	0.115933	0.106833	1.08518	0.277841	0.785872
ENSG00000168887	C2orf68	chromosome_2_open_reading_frame_68	824.923	-0.0815732	0.0751061	-1.08611	0.277432	0.785872
ENSG00000169093	ASMTL	acetylserotonin_O-methyltransferase-like	617.906	0.0994178	0.0915786	1.0856	0.277655	0.785872
ENSG00000179021	C3orf38	chromosome_3_open_reading_frame_38	1013.21	-0.0850534	0.0782918	-1.08636	0.277318	0.785872
ENSG00000187583	PLEKHN1	pleckstrin_homology_domain_containing_N1	49.4019	0.114533	0.105469	1.08594	0.277506	0.785872
ENSG00000196209	SIRPB2	signal-regulatory_protein_beta_2	93.0936	-0.121181	0.111556	-1.08627	0.277358	0.785872
ENSG00000196705	ZNF431	zinc_finger_protein_431	1543.65	-0.0793168	0.0730957	-1.08511	0.277874	0.785872
ENSG00000240849	TMEM189	transmembrane_protein_189	478.571	-0.0938998	0.0864377	-1.08633	0.277334	0.785872
ENSG00000281571	AC241585.2	?	26.5003	0.107208	0.0988028	1.08507	0.277889	0.785872
ENSG00000164306	PRIMPOL	primase_and_DNA_directed_polymerase	341.483	0.100508	0.0926712	1.08456	0.278115	0.786014
ENSG00000182158	CREB3L2	cAMP_responsive_element_binding_protein_3-like_2	2119.27	0.0723945	0.0667541	1.0845	0.278145	0.786014
ENSG00000103174	NAGPA	N-acetylglucosamine-1-phosphodiester_alpha-N-acetylglucosaminidase	439.405	0.103912	0.0958389	1.08423	0.278262	0.786193
ENSG00000169193	CCDC126	coiled-coil_domain_containing_126	186.637	-0.114686	0.105791	-1.08408	0.278327	0.786229
ENSG00000102531	FNDC3A	fibronectin_type_III_domain_containing_3A	2304.85	0.0654273	0.0603766	1.08365	0.278519	0.786618
ENSG00000272734	ADIRF-AS1	ADIRF_antisense_RNA_1	93.9231	-0.11987	0.110651	-1.08332	0.278667	0.786886
ENSG00000066084	DIP2B	disco_interacting_protein_2_homolog_B	2556.26	-0.0648325	0.0598731	-1.08283	0.278883	0.787035
ENSG00000125779	PANK2	pantothenate_kinase_2	987.126	0.0820028	0.0757433	1.08264	0.278968	0.787035
ENSG00000162461	SLC25A34	solute_carrier_family_25_member_34	93.6744	0.120671	0.111428	1.08295	0.278831	0.787035
ENSG00000179833	SERTAD2	SERTA_domain_containing_2	1920.94	-0.0694751	0.0641742	-1.0826	0.278985	0.787035
ENSG00000185721	DRG1	developmentally_regulated_GTP_binding_protein_1	691.109	0.0907755	0.0838133	1.08307	0.278778	0.787035
ENSG00000005249	PRKAR2B	protein_kinase,_cAMP-dependent,_regulatory_subunit_type_II_beta	171.416	-0.110895	0.102539	-1.08149	0.27948	0.787145
ENSG00000009954	BAZ1B	bromodomain_adjacent_to_zinc_finger_domain_1B	5598.54	-0.0721948	0.0667225	-1.08202	0.279246	0.787145
ENSG00000072134	EPN2	epsin_2	130.263	0.115433	0.106746	1.08138	0.279528	0.787145
ENSG00000104960	PTOV1	prostate_tumor_overexpressed_1	781.48	0.106504	0.0984408	1.0819	0.279295	0.787145
ENSG00000109111	SUPT6H	SPT6_homolog,_histone_chaperone	5322.11	-0.0609249	0.0563433	-1.08132	0.279557	0.787145
ENSG00000112972	HMGCS1	3-hydroxy-3-methylglutaryl-CoA_synthase_1	1993.07	-0.0824018	0.0761395	-1.08225	0.279142	0.787145
ENSG00000145014	TMEM44	transmembrane_protein_44	91.9476	0.120124	0.111056	1.08165	0.279407	0.787145
ENSG00000162585	FAAP20	Fanconi_anemia_core_complex_associated_protein_20	589.095	0.103547	0.0957352	1.0816	0.279429	0.787145
ENSG00000197841	ZNF181	zinc_finger_protein_181	264.121	0.106231	0.0982413	1.08133	0.279552	0.787145
ENSG00000244649	CTD-2377D24.6	?	20.1082	0.102943	0.0951109	1.08235	0.279098	0.787145
ENSG00000100439	ABHD4	abhydrolase_domain_containing_4	600.03	0.0846351	0.0783088	1.08079	0.279792	0.787207
ENSG00000145649	GZMA	granzyme_A	712.18	-0.0930932	0.0861271	-1.08088	0.279749	0.787207
ENSG00000171443	ZNF524	zinc_finger_protein_524	201.79	0.11875	0.109852	1.08099	0.279701	0.787207
ENSG00000177917	ARL6IP6	ADP_ribosylation_factor_like_GTPase_6_interacting_protein_6	493.198	-0.0883253	0.0816974	-1.08113	0.27964	0.787207
ENSG00000067369	TP53BP1	tumor_protein_p53_binding_protein_1	1906.95	0.0663424	0.0614171	1.08019	0.280056	0.787534
ENSG00000078674	PCM1	pericentriolar_material_1	5833.08	-0.0806878	0.074687	-1.08035	0.279988	0.787534
ENSG00000116667	C1orf21	chromosome_1_open_reading_frame_21	124.577	-0.117639	0.108908	-1.08017	0.280068	0.787534
ENSG00000138092	CENPO	centromere_protein_O	703.487	0.0852526	0.0789458	1.07989	0.280192	0.787733
ENSG00000144161	ZC3H8	zinc_finger_CCCH-type_containing_8	605.005	-0.0963538	0.0892465	-1.07964	0.280304	0.787749
ENSG00000275895	U2AF1L5	U2_small_nuclear_RNA_auxiliary_factor_1-like_5	21.4279	-0.102084	0.0945513	-1.07967	0.280288	0.787749
ENSG00000275004	ZNF280B	zinc_finger_protein_280B	156.777	-0.112069	0.103832	-1.07933	0.280439	0.787979
ENSG00000010017	RANBP9	RAN_binding_protein_9	1646.89	-0.0789428	0.0731513	-1.07917	0.280512	0.788007
ENSG00000160588	MPZL3	myelin_protein_zero-like_3	346.273	-0.107156	0.0993037	-1.07907	0.280556	0.788007
ENSG00000132906	CASP9	caspase_9	294.155	0.101094	0.0937057	1.07885	0.280656	0.78814
ENSG00000152503	TRIM36	tripartite_motif_containing_36	128.886	0.115049	0.106657	1.07868	0.28073	0.788197
ENSG00000159884	CCDC107	coiled-coil_domain_containing_107	306.313	0.102211	0.0947681	1.07853	0.280795	0.788232
ENSG00000261324	RP11-174G6.5	?	248.707	0.10454	0.0969596	1.07818	0.280954	0.788376
ENSG00000269680	CTD-3128G10.6	?	21.7786	-0.104815	0.0972075	-1.07826	0.280917	0.788376
ENSG00000037749	MFAP3	microfibrillar_associated_protein_3	513.755	0.0950189	0.0881449	1.07798	0.281041	0.788404
ENSG00000113141	IK	IK_cytokine,_down-regulator_of_HLA_II	2975.11	-0.087248	0.0809412	-1.07792	0.28107	0.788404
ENSG00000251615	RP11-774O3.3	?	93.8801	-0.120068	0.111409	-1.07772	0.281158	0.788499
ENSG00000035720	STAP1	signal_transducing_adaptor_family_member_1	1772.55	-0.0771656	0.0716199	-1.07743	0.281287	0.788563
ENSG00000139154	AEBP2	AE_binding_protein_2	965.488	-0.0879557	0.0816313	-1.07748	0.281268	0.788563
ENSG00000005812	FBXL3	F-box_and_leucine-rich_repeat_protein_3	1591.21	-0.0740367	0.0688787	-1.07489	0.282426	0.788611
ENSG00000100294	MCAT	malonyl-CoA-acyl_carrier_protein_transacylase	111.121	0.118851	0.11044	1.07616	0.281854	0.788611
ENSG00000107021	TBC1D13	TBC1_domain_family_member_13	817.307	0.103669	0.0964474	1.07487	0.282432	0.788611
ENSG00000123600	METTL8	methyltransferase_like_8	576.358	-0.0893614	0.083038	-1.07615	0.28186	0.788611
ENSG00000131018	SYNE1	spectrin_repeat_containing,_nuclear_envelope_1	3279.22	0.0599167	0.0557193	1.07533	0.282227	0.788611
ENSG00000131370	SH3BP5	SH3-domain_binding_protein_5_(BTK-associated)	2980.83	0.0631245	0.058686	1.07563	0.282093	0.788611
ENSG00000131469	RPL27	ribosomal_protein_L27	5871.29	0.0654227	0.0608206	1.07567	0.282077	0.788611
ENSG00000136045	PWP1	PWP1_homolog,_endonuclein	1199.85	0.0718487	0.0667864	1.0758	0.282017	0.788611
ENSG00000150459	SAP18	Sin3A_associated_protein_18kDa	1579.21	0.068258	0.0634097	1.07646	0.281722	0.788611
ENSG00000150556	LYPD6B	LY6/PLAUR_domain_containing_6B	19.799	-0.0987529	0.0917806	-1.07597	0.281942	0.788611
ENSG00000162073	PAQR4	progestin_and_adipoQ_receptor_family_member_IV	443.17	0.0963376	0.0896415	1.0747	0.282509	0.788611
ENSG00000165526	RPUSD4	RNA_pseudouridylate_synthase_domain_containing_4	635.344	0.0892753	0.0829851	1.0758	0.282017	0.788611
ENSG00000168356	SCN11A	sodium_channel,_voltage_gated,_type_XI_alpha_subunit	19.3003	-0.100919	0.0937529	-1.07644	0.281733	0.788611
ENSG00000172057	ORMDL3	ORMDL_sphingolipid_biosynthesis_regulator_3	1574.97	0.0904465	0.0840573	1.07601	0.281923	0.788611
ENSG00000185495	RP11-504P24.3	?	288.593	0.112358	0.104387	1.07637	0.281764	0.788611
ENSG00000196923	PDLIM7	PDZ_and_LIM_domain_7	614.17	0.0901056	0.0837572	1.07579	0.282019	0.788611
ENSG00000198064	RP11-347C12.1	Putative_NPIP-like_protein_LOC613037	26.9554	-0.109347	0.101751	-1.07465	0.28253	0.788611
ENSG00000226314	ZNF192P1	zinc_finger_protein_192_pseudogene_1	33.3442	0.1115	0.103597	1.07629	0.281796	0.788611
ENSG00000236144	TMEM147-AS1	TMEM147_antisense_RNA_1	296.054	0.105826	0.0983854	1.07563	0.282094	0.788611
ENSG00000237188	RP11-337C18.8	?	75.7086	-0.120108	0.111718	-1.0751	0.282331	0.788611
ENSG00000261136	RP11-37C7.3	?	40.8547	-0.111775	0.103941	-1.07537	0.282209	0.788611
ENSG00000263327	TAPT1-AS1	TAPT1_antisense_RNA_1_(head_to_head)	122.663	-0.115844	0.107734	-1.07528	0.282251	0.788611
ENSG00000271857	RP1-244F24.1	?	44.9253	0.117461	0.109256	1.07509	0.282333	0.788611
ENSG00000034693	PEX3	peroxisomal_biogenesis_factor_3	313.204	0.100969	0.0939933	1.07421	0.282728	0.788716
ENSG00000084207	GSTP1	glutathione_S-transferase_pi_1	1528.76	0.0834462	0.0776655	1.07443	0.28263	0.788716
ENSG00000120093	HOXB3	homeobox_B3	186.908	-0.112794	0.105001	-1.07421	0.282726	0.788716
ENSG00000089053	ANAPC5	anaphase_promoting_complex_subunit_5	3639.56	0.0671954	0.0625641	1.07402	0.282812	0.788791
ENSG00000122483	CCDC18	coiled-coil_domain_containing_18	1080.28	-0.0933267	0.0869034	-1.07391	0.282862	0.788791
ENSG00000074800	ENO1	enolase_1,_(alpha)	18427.8	0.0730001	0.0680169	1.07326	0.283153	0.78882
ENSG00000148824	MTG1	mitochondrial_ribosome-associated_GTPase_1	267.526	0.107255	0.0999669	1.07291	0.283312	0.78882
ENSG00000149930	TAOK2	TAO_kinase_2	1734.05	0.0860051	0.0801673	1.07282	0.283352	0.78882
ENSG00000172613	RAD9A	RAD9_checkpoint_clamp_component_A	742.337	0.0965061	0.0898783	1.07374	0.282938	0.78882
ENSG00000172977	KAT5	K(lysine)_acetyltransferase_5	1114.73	0.0767186	0.0714667	1.07349	0.283052	0.78882
ENSG00000196535	MYO18A	myosin_XVIIIA	2682.8	0.0673435	0.0627481	1.07324	0.283166	0.78882
ENSG00000198689	SLC9A6	solute_carrier_family_9,_subfamily_A_(NHE6,_cation_proton_antiporter_6),_member_6	575.589	0.0871653	0.0812334	1.07302	0.283261	0.78882
ENSG00000213463	SYNJ2BP	synaptojanin_2_binding_protein	782.97	-0.0898843	0.0837325	-1.07347	0.28306	0.78882
ENSG00000248360	LINC00504	long_intergenic_non-protein_coding_RNA_504	387.577	-0.118355	0.110301	-1.07302	0.283264	0.78882
ENSG00000112115	IL17A	interleukin_17A	23.2248	0.100729	0.0939354	1.07232	0.283577	0.788922
ENSG00000119048	UBE2B	ubiquitin_conjugating_enzyme_E2B	1115.62	0.0747876	0.0697294	1.07254	0.283477	0.788922
ENSG00000138629	UBL7	ubiquitin_like_7	716.026	0.0889073	0.082905	1.0724	0.283541	0.788922
ENSG00000160799	CCDC12	coiled-coil_domain_containing_12	590.364	0.0895989	0.0835606	1.07226	0.283602	0.788922
ENSG00000214652	ZNF727	zinc_finger_protein_727	54.6819	-0.119396	0.111382	-1.07195	0.283743	0.789167
ENSG00000049239	H6PD	hexose-6-phosphate_dehydrogenase_(glucose_1-dehydrogenase)	1388.95	-0.0810868	0.0756649	-1.07166	0.283874	0.789216
ENSG00000072778	ACADVL	acyl-CoA_dehydrogenase,_very_long_chain	6590.65	0.0763409	0.0713502	1.06995	0.284643	0.789216
ENSG00000100804	PSMB5	proteasome_subunit_beta_5	587.496	0.102688	0.0958559	1.07127	0.284047	0.789216
ENSG00000101849	TBL1X	transducin_(beta)-like_1X-linked	1316.77	-0.0753201	0.0704413	-1.06926	0.284953	0.789216
ENSG00000107521	HPS1	Hermansky-Pudlak_syndrome_1	1791.6	0.0864973	0.0809006	1.06918	0.284989	0.789216
ENSG00000109736	MFSD10	major_facilitator_superfamily_domain_containing_10	947.134	0.11863	0.110903	1.06967	0.284769	0.789216
ENSG00000109762	SNX25	sorting_nexin_25	1174.76	0.0765097	0.0714255	1.07118	0.284087	0.789216
ENSG00000116138	DNAJC16	DnaJ_heat_shock_protein_family_(Hsp40)_member_C16	913.506	-0.0754002	0.0704549	-1.07019	0.284533	0.789216
ENSG00000132005	RFX1	regulatory_factor_X1	449.351	0.0984255	0.0919313	1.07064	0.284331	0.789216
ENSG00000134698	AGO4	argonaute_4,_RISC_catalytic_component	973.489	-0.0810525	0.0757316	-1.07026	0.284502	0.789216
ENSG00000135387	CAPRIN1	cell_cycle_associated_protein_1	7718.75	-0.0742821	0.0694437	-1.06967	0.284766	0.789216
ENSG00000135655	USP15	ubiquitin_specific_peptidase_15	4274.36	-0.0693582	0.0648504	-1.06951	0.284839	0.789216
ENSG00000138386	NAB1	NGFI-A_binding_protein_1	907.071	-0.0784898	0.0734012	-1.06933	0.284923	0.789216
ENSG00000143420	ENSA	endosulfine_alpha	2907.53	0.063587	0.0594126	1.07026	0.284502	0.789216
ENSG00000146112	PPP1R18	protein_phosphatase_1_regulatory_subunit_18	7705.33	-0.0643525	0.0601772	-1.06938	0.284897	0.789216
ENSG00000147454	SLC25A37	solute_carrier_family_25_(mitochondrial_iron_transporter),_member_37	765.482	0.0872511	0.0814878	1.07073	0.284293	0.789216
ENSG00000160791	CCR5	chemokine_(C-C_motif)_receptor_5_(gene/pseudogene)	842.657	-0.07999	0.0747523	-1.07007	0.284589	0.789216
ENSG00000184060	ADAP2	ArfGAP_with_dual_PH_domains_2	403.86	0.107221	0.100052	1.07165	0.283876	0.789216
ENSG00000185716	C16orf52	chromosome_16_open_reading_frame_52	402.222	-0.0956425	0.089385	-1.07001	0.284616	0.789216
ENSG00000213341	CHUK	conserved_helix-loop-helix_ubiquitous_kinase	1100.19	0.084486	0.0789038	1.07075	0.284283	0.789216
ENSG00000225972	MTND1P23	mitochondrially_encoded_NADH:ubiquinone_oxidoreductase_core_subunit_1_pseudogene_23	38.106	-0.112553	0.105245	-1.06944	0.284872	0.789216
ENSG00000237438	CECR7	cat_eye_syndrome_chromosome_region,_candidate_7_(non-protein_coding)	101.471	0.118916	0.111149	1.06988	0.284674	0.789216
ENSG00000269930	RP11-932O9.9	?	23.7545	-0.105411	0.0984134	-1.0711	0.284123	0.789216
ENSG00000081307	UBA5	ubiquitin-like_modifier_activating_enzyme_5	1225.42	0.0744029	0.0696247	1.06863	0.285237	0.789609
ENSG00000140400	MAN2C1	mannosidase,_alpha,_class_2C,_member_1	1625.11	0.09211	0.0861937	1.06864	0.285232	0.789609
ENSG00000172164	SNTB1	syntrophin,_beta_1_(dystrophin-associated_protein_A1,_59kDa,_basic_component_1)	829.947	-0.0767911	0.0718691	-1.06848	0.285302	0.78964
ENSG00000119725	ZNF410	zinc_finger_protein_410	28.0836	-0.108483	0.101559	-1.06818	0.285439	0.789723
ENSG00000165355	FBXO33	F-box_protein_33	679.649	0.0808941	0.0757255	1.06825	0.285406	0.789723
ENSG00000138621	PPCDC	phosphopantothenoylcysteine_decarboxylase	191.457	0.110607	0.103595	1.06768	0.285665	0.789757
ENSG00000169189	NSMCE1	NSE1_homolog,_SMC5-SMC6_complex_component	541.162	0.0931611	0.0872444	1.06782	0.285603	0.789757
ENSG00000176978	DPP7	dipeptidyl-peptidase_7	1678.5	0.0978625	0.0916286	1.06803	0.285505	0.789757
ENSG00000213760	ATP6V1G2	ATPase,_H+_transporting,_lysosomal_13kDa,_V1_subunit_G2	40.1492	0.115095	0.107788	1.06779	0.285614	0.789757
ENSG00000099995	SF3A1	splicing_factor_3a_subunit_1	4345.1	-0.0644746	0.0604196	-1.06711	0.28592	0.789871
ENSG00000104870	FCGRT	Fc_fragment_of_IgG,_receptor,_transporter,_alpha	771.831	0.103363	0.0969489	1.06616	0.286351	0.789871
ENSG00000108387	SEPT4	septin_4	24.1366	-0.10697	0.100303	-1.06646	0.286215	0.789871
ENSG00000110906	KCTD10	potassium_channel_tetramerization_domain_containing_10	1091.83	-0.0744975	0.0698792	-1.06609	0.286383	0.789871
ENSG00000118690	ARMC2	armadillo_repeat_containing_2	49.3084	-0.118309	0.110879	-1.067	0.28597	0.789871
ENSG00000125245	GPR18	G_protein-coupled_receptor_18	691.142	-0.0891633	0.0835456	-1.06724	0.285863	0.789871
ENSG00000128881	TTBK2	tau_tubulin_kinase_2	867.585	0.0763427	0.071535	1.06721	0.285878	0.789871
ENSG00000163453	IGFBP7	insulin_like_growth_factor_binding_protein_7	19.5363	0.0975296	0.0914337	1.06667	0.286121	0.789871
ENSG00000168002	POLR2G	polymerase_(RNA)_II_(DNA_directed)_polypeptide_G	732.398	0.0896093	0.0840572	1.06605	0.2864	0.789871
ENSG00000173727	CMB9-22P13.1	?	104.638	0.118077	0.110719	1.06645	0.286219	0.789871
ENSG00000187210	GCNT1	glucosaminyl_(N-acetyl)_transferase_1,_core_2	540.418	-0.0930114	0.0872248	-1.06634	0.286269	0.789871
ENSG00000240731	RP5-890O3.9	?	32.556	0.112379	0.105388	1.06634	0.286269	0.789871
ENSG00000266074	BAHCC1	BAH_domain_and_coiled-coil_containing_1	43.8282	0.114938	0.107748	1.06673	0.286096	0.789871
ENSG00000145241	CENPC	centromere_protein_C	1406.49	-0.0787178	0.0738599	-1.06577	0.286526	0.790005
ENSG00000168769	TET2	tet_methylcytosine_dioxygenase_2	2541.68	-0.081576	0.0765494	-1.06567	0.286575	0.790005
ENSG00000235863	B3GALT4	Beta-1,3-galactosyltransferase_4	167.61	0.118742	0.111433	1.06559	0.286609	0.790005
ENSG00000264577	AC010761.8	?	36.4086	-0.11343	0.106485	-1.06521	0.286779	0.790326
ENSG00000131748	STARD3	StAR_related_lipid_transfer_domain_containing_3	1195.45	0.0847854	0.0796489	1.06449	0.287108	0.791084
ENSG00000143228	NUF2	NUF2,_NDC80_kinetochore_complex_component	638.521	0.0941353	0.0884433	1.06436	0.287167	0.791099
ENSG00000065357	DGKA	diacylglycerol_kinase_alpha	2671.9	-0.0635386	0.0597044	-1.06422	0.287229	0.791124
ENSG00000028310	BRD9	bromodomain_containing_9	1094.21	0.072231	0.0678985	1.06381	0.287415	0.791362
ENSG00000112118	MCM3	minichromosome_maintenance_complex_component_3	3908.48	0.0654836	0.0615568	1.06379	0.287423	0.791362
ENSG00000100664	EIF5	eukaryotic_translation_initiation_factor_5	5185.66	0.0604827	0.0569011	1.06295	0.287807	0.791683
ENSG00000127022	CANX	calnexin	13127	0.0657854	0.0618848	1.06303	0.287769	0.791683
ENSG00000147383	NSDHL	NAD(P)_dependent_steroid_dehydrogenase-like	296.946	0.0970666	0.0912914	1.06326	0.287664	0.791683
ENSG00000148225	WDR31	WD_repeat_domain_31	29.9235	-0.111929	0.105294	-1.06301	0.287775	0.791683
ENSG00000241839	PLEKHO2	pleckstrin_homology_domain_containing_O2	1352.95	0.0975082	0.0917202	1.06311	0.287734	0.791683
ENSG00000182487	NCF1B	neutrophil_cytosolic_factor_1B_pseudogene	924.216	-0.0856512	0.0805889	-1.06282	0.287865	0.791697
ENSG00000130032	PRRG3	proline_rich_Gla_(G-carboxyglutamic_acid)_3_(transmembrane)	21.1973	-0.10317	0.0970932	-1.06259	0.28797	0.791745
ENSG00000242539	AC007620.3	?	48.1296	-0.11596	0.109134	-1.06254	0.28799	0.791745
ENSG00000085465	OVGP1	oviductal_glycoprotein_1	71.1572	0.118699	0.111768	1.06201	0.288233	0.791957
ENSG00000100365	NCF4	neutrophil_cytosolic_factor_4	2279.39	0.0819071	0.0771795	1.06126	0.288574	0.791957
ENSG00000104907	TRMT1	tRNA_methyltransferase_1	984.731	0.0872564	0.0821915	1.06162	0.288407	0.791957
ENSG00000113732	ATP6V0E1	ATPase,_H+_transporting,_lysosomal_9kDa,_V0_subunit_e1	2099.54	-0.0762764	0.0719117	-1.06069	0.288829	0.791957
ENSG00000116731	PRDM2	PR_domain_containing_2,_with_ZNF_domain	5207.97	-0.074321	0.0700071	-1.06162	0.288408	0.791957
ENSG00000147475	ERLIN2	ER_lipid_raft_associated_2	714.377	0.0792624	0.0746839	1.06131	0.288551	0.791957
ENSG00000152193	RNF219	ring_finger_protein_219	827.596	-0.0886026	0.0834218	-1.0621	0.288189	0.791957
ENSG00000155506	LARP1	La_ribonucleoprotein_domain_family_member_1	7154.29	-0.0614298	0.0578352	-1.06215	0.288167	0.791957
ENSG00000156709	AIFM1	apoptosis_inducing_factor,_mitochondria_associated_1	811.992	0.077361	0.0729052	1.06112	0.288636	0.791957
ENSG00000162959	MEMO1	mediator_of_cell_motility_1	136.85	-0.112846	0.106291	-1.06167	0.288386	0.791957
ENSG00000166164	BRD7	bromodomain_containing_7	1929.3	-0.0833647	0.0785983	-1.06064	0.288852	0.791957
ENSG00000166289	PLEKHF1	pleckstrin_homology_and_FYVE_domain_containing_1	182.997	0.111508	0.10513	1.06067	0.288839	0.791957
ENSG00000179241	LDLRAD3	low_density_lipoprotein_receptor_class_A_domain_containing_3	24.8974	-0.10601	0.099943	-1.0607	0.288826	0.791957
ENSG00000188191	PRKAR1B	protein_kinase,_cAMP-dependent,_regulatory_subunit_type_I_beta	263.828	0.107218	0.101094	1.06058	0.288883	0.791957
ENSG00000260641	RP11-1299A16.3	?	21.5482	-0.100973	0.0952142	-1.06048	0.288924	0.791957
ENSG00000276805	RP11-291L22.9	?	181.342	-0.107226	0.101025	-1.06138	0.288515	0.791957
ENSG00000108924	HLF	hepatic_leukemia_factor	77.934	-0.118383	0.11171	-1.05974	0.289263	0.792007
ENSG00000142327	RNPEPL1	arginyl_aminopeptidase_(aminopeptidase_B)-like_1	1858.08	0.118316	0.111614	1.06004	0.289126	0.792007
ENSG00000149577	SIDT2	SID1_transmembrane_family_member_2	2542.69	0.0841517	0.0793958	1.0599	0.28919	0.792007
ENSG00000156858	PRR14	proline_rich_14	1373.97	-0.0737209	0.0695613	-1.0598	0.289236	0.792007
ENSG00000163872	YEATS2	YEATS_domain_containing_2	1863.91	-0.0656811	0.0619459	-1.0603	0.289009	0.792007
ENSG00000270641	TSIX	TSIX_transcript,_XIST_antisense_RNA	73.0939	-0.11794	0.111277	-1.05987	0.289204	0.792007
ENSG00000183495	EP400	E1A_binding_protein_p400	3856.26	-0.0595647	0.0562779	-1.0584	0.289872	0.793378
ENSG00000265206	RP5-1171I10.5	?	1627.66	0.101599	0.0959865	1.05847	0.289841	0.793378
ENSG00000120549	KIAA1217	KIAA1217	18.2496	-0.100006	0.0945615	-1.05758	0.290248	0.794114
ENSG00000136807	CDK9	cyclin-dependent_kinase_9	1269.73	0.0748329	0.0707573	1.0576	0.290238	0.794114
ENSG00000012211	PRICKLE3	prickle_homolog_3	245.13	0.104312	0.0986965	1.0569	0.290559	0.794139
ENSG00000068137	PLEKHH3	pleckstrin_homology,_MyTH4_and_FERM_domain_containing_H3	50.6756	0.114156	0.108046	1.05655	0.290715	0.794139
ENSG00000087448	KLHL42	kelch_like_family_member_42	653.988	-0.0798735	0.075614	-1.05633	0.290817	0.794139
ENSG00000105088	OLFM2	olfactomedin_2	25.3233	-0.107041	0.101351	-1.05614	0.290903	0.794139
ENSG00000105355	PLIN3	perilipin_3	844.153	0.0865676	0.0819747	1.05603	0.290955	0.794139
ENSG00000105618	PRPF31	pre-mRNA_processing_factor_31	1333.83	0.0702284	0.0664396	1.05703	0.2905	0.794139
ENSG00000116350	SRSF4	serine/arginine-rich_splicing_factor_4	3883.83	-0.0729163	0.0690369	-1.05619	0.29088	0.794139
ENSG00000150760	DOCK1	dedicator_of_cytokinesis_1	94.3185	-0.116945	0.110624	-1.05713	0.290451	0.794139
ENSG00000160214	RRP1	ribosomal_RNA_processing_1	740.671	0.0904285	0.0855211	1.05738	0.290337	0.794139
ENSG00000168255	POLR2J3	polymerase_(RNA)_II_(DNA_directed)_polypeptide_J3	1798.93	-0.0837301	0.0792358	-1.05672	0.29064	0.794139
ENSG00000180251	SLC9A4	solute_carrier_family_9,_subfamily_A_(NHE4,_cation_proton_antiporter_4),_member_4	32.3055	-0.100076	0.0947536	-1.05617	0.290889	0.794139
ENSG00000184178	SCFD2	sec1_family_domain_containing_2	339.043	0.0948887	0.0898507	1.05607	0.290936	0.794139
ENSG00000198561	CTNND1	catenin_delta_1	2799.1	-0.0719295	0.0680434	-1.05711	0.29046	0.794139
ENSG00000172673	THEMIS	thymocyte_selection_associated	218.811	-0.105921	0.100326	-1.05576	0.291076	0.794323
ENSG00000101751	POLI	polymerase_(DNA_directed)_iota	579.464	-0.0816268	0.0773566	-1.0552	0.291333	0.794731
ENSG00000186260	MKL2	MKL/myocardin-like_2	999.258	-0.0847531	0.0803156	-1.05525	0.291311	0.794731
ENSG00000250317	SMIM20	small_integral_membrane_protein_20	262.115	0.0999821	0.0947626	1.05508	0.291389	0.794736
ENSG00000020633	RUNX3	runt-related_transcription_factor_3	6117.47	-0.0620523	0.0588302	-1.05477	0.29153	0.794976
ENSG00000111229	ARPC3	actin_related_protein_2/3_complex_subunit_3	4791.01	0.0629778	0.0597159	1.05462	0.291598	0.795014
ENSG00000114126	TFDP2	transcription_factor_Dp-2_(E2F_dimerization_partner_2)	788.538	-0.0775667	0.0735604	-1.05446	0.291671	0.795066
ENSG00000123453	SARDH	sarcosine_dehydrogenase	36.7502	-0.111222	0.1055	-1.05424	0.291772	0.795132
ENSG00000162972	C2orf47	chromosome_2_open_reading_frame_47	196.444	0.109225	0.103612	1.05417	0.291803	0.795132
ENSG00000064225	ST3GAL6	ST3_beta-galactoside_alpha-2,3-sialyltransferase_6	108.185	-0.115657	0.109822	-1.05313	0.292281	0.795597
ENSG00000131044	TTLL9	tubulin_tyrosine_ligase_like_9	24.6702	-0.103253	0.0979939	-1.05367	0.292033	0.795597
ENSG00000157741	UBN2	ubinuclein_2	1469.23	-0.0702251	0.06667	-1.05332	0.292192	0.795597
ENSG00000171135	JAGN1	jagunal_homolog_1	413.722	0.103119	0.097931	1.05298	0.29235	0.795597
ENSG00000198574	SH2D1B	SH2_domain_containing_1B	57.2054	-0.117512	0.11154	-1.05354	0.292093	0.795597
ENSG00000244560	RP4-800G7.2	?	63.1963	0.11757	0.111652	1.053	0.292341	0.795597
ENSG00000261416	RP11-455F5.5	?	75.2452	0.117733	0.111762	1.05343	0.292145	0.795597
ENSG00000105401	CDC37	cell_division_cycle_37	3729.08	-0.0605817	0.0575524	-1.05264	0.292507	0.795838
ENSG00000275437	RP5-908M14.10	?	45.9623	0.114645	0.108921	1.05255	0.292546	0.795838
ENSG00000099330	OCEL1	occludin/ELL_domain_containing_1	174.288	0.110784	0.105331	1.05177	0.292904	0.795933
ENSG00000099904	ZDHHC8	zinc_finger,_DHHC-type_containing_8	753.111	0.0911013	0.0865923	1.05207	0.292767	0.795933
ENSG00000121879	PIK3CA	phosphatidylinositol-4,5-bisphosphate_3-kinase_catalytic_subunit_alpha	1732.55	-0.0738809	0.0702302	-1.05198	0.292808	0.795933
ENSG00000131143	COX4I1	cytochrome_c_oxidase_subunit_IV_isoform_1	2937.88	0.0711475	0.0676217	1.05214	0.292735	0.795933
ENSG00000153179	RASSF3	Ras_association_(RalGDS/AF-6)_domain_family_member_3	2475.08	-0.0668478	0.0635572	-1.05177	0.292903	0.795933
ENSG00000166446	CDYL2	chromodomain_protein,_Y-like_2	550.065	-0.0924588	0.0878698	-1.05223	0.292696	0.795933
ENSG00000092820	EZR	ezrin	9102.48	-0.0605535	0.0576192	-1.05093	0.293293	0.796015
ENSG00000117308	GALE	UDP-galactose-4-epimerase	288.673	0.104452	0.0993945	1.05088	0.293312	0.796015
ENSG00000143742	SRP9	signal_recognition_particle_9kDa	2825.17	0.067199	0.0639252	1.05121	0.29316	0.796015
ENSG00000164366	CCDC127	coiled-coil_domain_containing_127	338.222	0.0930545	0.0885586	1.05077	0.293365	0.796015
ENSG00000173041	ZNF680	zinc_finger_protein_680	384.861	-0.101033	0.0961358	-1.05094	0.293285	0.796015
ENSG00000173653	RCE1	Ras_converting_CAAX_endopeptidase_1	229.787	0.113706	0.108143	1.05144	0.293057	0.796015
ENSG00000186665	C17orf58	chromosome_17_open_reading_frame_58	123.457	0.112879	0.107389	1.05113	0.293201	0.796015
ENSG00000281657	LINC00976	long_intergenic_non-protein_coding_RNA_976	35.4691	0.112106	0.106675	1.05091	0.293301	0.796015
ENSG00000148339	SLC25A25	solute_carrier_family_25_(mitochondrial_carrier;_phosphate_carrier),_member_25;solute_carrier_family_25_(mitochondrial_carrier;_phosphate_carrier),_member_25;solute_carrier_family_25_(mitochondrial_carrier;_phosphate_carrier),_member_25;solute_carrier_family_25_(mitochondrial_carrier;_phosphate_carrier),_member_25;solute_carrier_family_25_(mitochondrial_carrier;_phosphate_carrier),_member_25;solu…	378.037	0.102466	0.097596	1.0499	0.293763	0.796802
ENSG00000185963	BICD2	bicaudal_D_homolog_2_(Drosophila)	1829.41	0.0652581	0.0621516	1.04998	0.293726	0.796802
ENSG00000076258	FMO4	flavin_containing_monooxygenase_4	109.116	0.114445	0.109174	1.04828	0.294512	0.797093
ENSG00000083097	DOPEY1	dopey_family_member_1	1465.48	0.0745521	0.071158	1.0477	0.294778	0.797093
ENSG00000101460	MAP1LC3A	microtubule_associated_protein_1_light_chain_3_alpha	38.5973	0.113845	0.108626	1.04805	0.294617	0.797093
ENSG00000110697	PITPNM1	phosphatidylinositol_transfer_protein,_membrane_associated_1	1847.28	0.0906814	0.0866863	1.04609	0.295521	0.797093
ENSG00000116691	MIIP	migration_and_invasion_inhibitory_protein	521.619	0.0974562	0.0930085	1.04782	0.294721	0.797093
ENSG00000119650	IFT43	intraflagellar_transport_43	93.8479	0.116798	0.111345	1.04897	0.294192	0.797093
ENSG00000123091	RNF11	ring_finger_protein_11	747.072	0.0805967	0.0770176	1.04647	0.295343	0.797093
ENSG00000124614	RPS10	ribosomal_protein_S10	680.019	-0.0989869	0.0944375	-1.04817	0.294559	0.797093
ENSG00000136830	FAM129B	family_with_sequence_similarity_129_member_B	940.16	0.105951	0.101162	1.04734	0.294942	0.797093
ENSG00000145819	ARHGAP26	Rho_GTPase_activating_protein_26	833.436	-0.0761263	0.0725637	-1.0491	0.294133	0.797093
ENSG00000149531	FRG1BP	FSHD_region_gene_1_family_member_B,_pseudogene	160.114	0.109533	0.104434	1.04883	0.294258	0.797093
ENSG00000154146	NRGN	neurogranin	181.124	-0.109721	0.104786	-1.04709	0.295057	0.797093
ENSG00000154262	ABCA6	ATP_binding_cassette_subfamily_A_member_6	121.921	-0.113735	0.108684	-1.04648	0.295341	0.797093
ENSG00000159069	FBXW5	F-box_and_WD_repeat_domain_containing_5	2156.92	0.0885678	0.0844881	1.04829	0.294506	0.797093
ENSG00000160633	SAFB	scaffold_attachment_factor_B	3465.92	-0.0671145	0.0640196	-1.04834	0.294481	0.797093
ENSG00000163930	BAP1	BRCA1_associated_protein_1	1670.45	0.077294	0.0736717	1.04917	0.2941	0.797093
ENSG00000164463	CREBRF	CREB3_regulatory_factor	1671.86	-0.072548	0.0692496	-1.04763	0.294809	0.797093
ENSG00000164751	PEX2	peroxisomal_biogenesis_factor_2	809.593	0.0788429	0.0753338	1.04658	0.295293	0.797093
ENSG00000167325	RRM1	ribonucleotide_reductase_M1	2762.45	0.0670617	0.0641215	1.04585	0.295629	0.797093
ENSG00000171466	ZNF562	zinc_finger_protein_562	1086	-0.0755868	0.0721961	-1.04697	0.295115	0.797093
ENSG00000174903	RAB1B	RAB1B,_member_RAS_oncogene_family	2574.39	-0.0680911	0.0650347	-1.047	0.295101	0.797093
ENSG00000176531	PHLDB3	pleckstrin_homology-like_domain,_family_B,_member_3	232.362	0.102432	0.097935	1.04592	0.295597	0.797093
ENSG00000181904	C5orf24	chromosome_5_open_reading_frame_24	989.987	-0.0834994	0.0797991	-1.04637	0.29539	0.797093
ENSG00000186017	ZNF566	zinc_finger_protein_566	233.942	-0.103194	0.0984564	-1.04812	0.294585	0.797093
ENSG00000186019	AC084219.4	?	23.7836	0.103587	0.0989004	1.04739	0.294922	0.797093
ENSG00000187796	CARD9	caspase_recruitment_domain_family_member_9	143.46	-0.114605	0.10956	-1.04605	0.295539	0.797093
ENSG00000230715	RP11-274B21.4	?	130.832	-0.112499	0.107532	-1.04619	0.295472	0.797093
ENSG00000236935	AP003774.1	?	49.2908	0.115442	0.110043	1.04907	0.294145	0.797093
ENSG00000241990	PRR34-AS1	PRR34_antisense_RNA_1	54.3756	-0.116304	0.11121	-1.04581	0.295649	0.797093
ENSG00000247516	MIR4458HG	MIR4458_host_gene	26.0567	-0.106252	0.101562	-1.04618	0.295477	0.797093
ENSG00000254786	RP11-142C4.5	?	30.6328	-0.108388	0.103351	-1.04874	0.294298	0.797093
ENSG00000269893	SNHG8	small_nucleolar_RNA_host_gene_8	389.927	0.0957718	0.091539	1.04624	0.29545	0.797093
ENSG00000272688	RP13-270P17.3	?	55.9866	0.116755	0.111246	1.04952	0.293941	0.797093
ENSG00000168807	SNTB2	syntrophin,_beta_2_(dystrophin-associated_protein_A1,_59kDa,_basic_component_2)	490.916	-0.0864384	0.082676	-1.04551	0.295788	0.797323
ENSG00000135473	PAN2	PAN2_poly(A)_specific_ribonuclease_subunit	1753.15	0.0690401	0.0660661	1.04502	0.296016	0.797792
ENSG00000129933	MAU2	MAU2,_sister_chromatid_cohesion_factor	1861.68	0.0808987	0.077459	1.04441	0.296298	0.79826
ENSG00000136193	SCRN1	secernin_1	1470.05	0.0669579	0.064111	1.04441	0.296297	0.79826
ENSG00000074582	BCS1L	BCS1_homolog,_ubiquinol-cytochrome_c_reductase_complex_chaperone	436.264	0.0909238	0.0871795	1.04295	0.296972	0.79894
ENSG00000101266	CSNK2A1	casein_kinase_2,_alpha_1_polypeptide	2541.11	-0.0685187	0.0657059	-1.04281	0.297036	0.79894
ENSG00000105699	LSR	lipolysis_stimulated_lipoprotein_receptor	580.322	0.0992769	0.0951711	1.04314	0.296883	0.79894
ENSG00000123360	PDE1B	phosphodiesterase_1B	316.167	0.0948623	0.0909535	1.04298	0.29696	0.79894
ENSG00000135956	TMEM127	transmembrane_protein_127	2139.34	0.0699823	0.0671058	1.04286	0.297011	0.79894
ENSG00000178409	BEND3	BEN_domain_containing_3	175.605	-0.106573	0.10211	-1.04372	0.296617	0.79894
ENSG00000184613	NELL2	neural_EGFL_like_2	373.172	-0.108446	0.10396	-1.04315	0.296878	0.79894
ENSG00000227507	LTB	lymphotoxin_beta	4168.74	0.0930433	0.0891631	1.04352	0.296708	0.79894
ENSG00000271254	AC240274.1	?	57.1321	-0.115786	0.110969	-1.04342	0.296756	0.79894
ENSG00000068001	HYAL2	hyaluronoglucosaminidase_2	94.8433	0.11612	0.111383	1.04253	0.297165	0.799079
ENSG00000114455	HHLA2	HERV-H_LTR-associating_2	38.5153	-0.112427	0.107847	-1.04247	0.297196	0.799079
ENSG00000125686	MED1	mediator_complex_subunit_1	3581.23	-0.0711237	0.0682498	-1.04211	0.297362	0.799379
ENSG00000104979	C19orf53	chromosome_19_open_reading_frame_53	800.652	0.0851535	0.0817236	1.04197	0.297426	0.799399
ENSG00000151690	MFSD6	major_facilitator_superfamily_domain_containing_6	1648.55	-0.0770669	0.0739705	-1.04186	0.297477	0.799399
ENSG00000254815	RP11-496I9.1	?	26.2572	0.102793	0.098701	1.04146	0.297662	0.79975
ENSG00000140479	PCSK6	proprotein_convertase_subtilisin/kexin_type_6	30.1525	0.106092	0.10188	1.04134	0.297719	0.799758
ENSG00000155438	NIFK	nucleolar_protein_interacting_with_the_FHA_domain_of_MKI67	1134.46	-0.0734862	0.0705947	-1.04096	0.297895	0.800085
ENSG00000048707	VPS13D	vacuolar_protein_sorting_13_homolog_D_(S._cerevisiae)	3423.83	0.0609195	0.0585332	1.04077	0.297983	0.800095
ENSG00000114209	PDCD10	programmed_cell_death_10	1382.28	-0.0868136	0.0834294	-1.04056	0.298078	0.800095
ENSG00000145041	VPRBP	Vpr_(HIV-1)_binding_protein	1843.87	-0.0700863	0.0673673	-1.04036	0.298172	0.800095
ENSG00000177294	FBXO39	F-box_protein_39	36.1678	0.111123	0.106808	1.0404	0.298154	0.800095
ENSG00000179598	PLD6	phospholipase_D_family_member_6	108.223	0.114562	0.110129	1.04025	0.298223	0.800095
ENSG00000183878	UTY	ubiquitously_transcribed_tetratricopeptide_repeat_containing,_Y-linked	995.126	-0.0776887	0.0746547	-1.04064	0.298042	0.800095
ENSG00000059758	CDK17	cyclin-dependent_kinase_17	1623.53	-0.0706894	0.06797	-1.04001	0.298336	0.800171
ENSG00000141569	TRIM65	tripartite_motif_containing_65	607.984	0.0981084	0.0943389	1.03996	0.29836	0.800171
ENSG00000103274	NUBP1	nucleotide_binding_protein_1	682.565	0.0842563	0.0810753	1.03924	0.298695	0.800231
ENSG00000106077	ABHD11	abhydrolase_domain_containing_11	131.216	0.112262	0.108016	1.03931	0.298662	0.800231
ENSG00000136237	RAPGEF5	Rap_guanine_nucleotide_exchange_factor_5	143.279	-0.11064	0.106436	-1.0395	0.298571	0.800231
ENSG00000150593	PDCD4	programmed_cell_death_4_(neoplastic_transformation_inhibitor)	4421.57	0.0623831	0.0600207	1.03936	0.298637	0.800231
ENSG00000163492	CCDC141	coiled-coil_domain_containing_141	281.297	-0.0957267	0.0921103	-1.03926	0.298683	0.800231
ENSG00000272155	RP11-707M3.3	?	47.6221	-0.114932	0.110595	-1.03921	0.298707	0.800231
ENSG00000197747	S100A10	S100_calcium_binding_protein_A10	1229.36	-0.0700894	0.067469	-1.03884	0.29888	0.80055
ENSG00000101213	PTK6	protein_tyrosine_kinase_6	33.1507	0.106976	0.102999	1.03862	0.298984	0.800683
ENSG00000185811	IKZF1	IKAROS_family_zinc_finger_1	7936.59	-0.0642165	0.0618444	-1.03836	0.299104	0.80086
ENSG00000090621	PABPC4	poly(A)_binding_protein,_cytoplasmic_4_(inducible_form)	4627.21	0.0581566	0.0560953	1.03675	0.299854	0.801196
ENSG00000107581	EIF3A	eukaryotic_translation_initiation_factor_3_subunit_A	10558.3	-0.067103	0.064652	-1.03791	0.299311	0.801196
ENSG00000123684	LPGAT1	lysophosphatidylglycerol_acyltransferase_1	2323.75	-0.060695	0.0584999	-1.03752	0.299492	0.801196
ENSG00000132356	PRKAA1	protein_kinase,_AMP-activated,_alpha_1_catalytic_subunit	2175.58	-0.0738829	0.071268	-1.03669	0.29988	0.801196
ENSG00000133134	BEX2	brain_expressed_X-linked_2	162.052	-0.107379	0.103578	-1.0367	0.299877	0.801196
ENSG00000170448	NFXL1	nuclear_transcription_factor,_X-box_binding-like_1	359.77	0.0927134	0.0893899	1.03718	0.299652	0.801196
ENSG00000170954	ZNF415	zinc_finger_protein_415	107.96	-0.113725	0.109694	-1.03675	0.299853	0.801196
ENSG00000174669	SLC29A2	solute_carrier_family_29_(equilibrative_nucleoside_transporter),_member_2	207.117	-0.104929	0.101199	-1.03687	0.299799	0.801196
ENSG00000178229	ZNF543	zinc_finger_protein_543	193.504	0.103934	0.100198	1.03728	0.299603	0.801196
ENSG00000189420	ZFP92	ZFP92_zinc_finger_protein	96.4896	0.115532	0.111342	1.03763	0.299442	0.801196
ENSG00000204623	ZNRD1-AS1	ZNRD1_antisense_RNA_1	626.009	-0.0844429	0.0814177	-1.03716	0.299663	0.801196
ENSG00000275632	RP5-967N21.11	?	20.3277	-0.0994778	0.0958641	-1.0377	0.299412	0.801196
ENSG00000186919	ZACN	zinc_activated_ligand-gated_ion_channel	19.141	0.0963038	0.0929479	1.0361	0.300153	0.801637
ENSG00000243477	NAT6	N-acetyltransferase_6_(GCN5-related)	169.784	-0.105849	0.102149	-1.03622	0.3001	0.801637
ENSG00000002822	MAD1L1	MAD1_mitotic_arrest_deficient-like_1_(yeast)	783.635	0.082999	0.0804582	1.03158	0.30227	0.801657
ENSG00000068383	INPP5A	inositol_polyphosphate-5-phosphatase_A	392.08	-0.0893878	0.0863564	-1.0351	0.300621	0.801657
ENSG00000076242	MLH1	mutL_homolog_1	1203.36	0.0727187	0.0703657	1.03344	0.301398	0.801657
ENSG00000083814	ZNF671	zinc_finger_protein_671	408.136	0.0920266	0.0888974	1.0352	0.300575	0.801657
ENSG00000091127	PUS7	pseudouridylate_synthase_7_(putative)	370.241	-0.0936093	0.0907716	-1.03126	0.302418	0.801657
ENSG00000092201	SUPT16H	SPT16_homolog,_facilitates_chromatin_remodeling_subunit	5913.15	-0.0674304	0.0652518	-1.03339	0.301423	0.801657
ENSG00000099800	TIMM13	translocase_of_inner_mitochondrial_membrane_13_homolog_(yeast)	377.554	0.0966653	0.0937033	1.03161	0.302255	0.801657
ENSG00000104081	BMF	Bcl2_modifying_factor	6118.31	0.0727704	0.070452	1.03291	0.301647	0.801657
ENSG00000108883	EFTUD2	elongation_factor_Tu_GTP_binding_domain_containing_2	2884.73	0.0618291	0.0598675	1.03277	0.301713	0.801657
ENSG00000114738	MAPKAPK3	mitogen-activated_protein_kinase-activated_protein_kinase_3	1177.43	-0.0777538	0.0752735	-1.03295	0.301627	0.801657
ENSG00000127663	KDM4B	lysine_(K)-specific_demethylase_4B	2341.95	0.0807292	0.0780952	1.03373	0.301263	0.801657
ENSG00000128011	LRFN1	leucine_rich_repeat_and_fibronectin_type_III_domain_containing_1	69.5876	0.114879	0.111374	1.03147	0.302321	0.801657
ENSG00000129465	RIPK3	receptor_interacting_serine/threonine_kinase_3	483.457	0.0919494	0.0888548	1.03483	0.30075	0.801657
ENSG00000129493	HEATR5A	HEAT_repeat_containing_5A	426.35	-0.0869034	0.0839716	-1.03491	0.300709	0.801657
ENSG00000136048	DRAM1	DNA_damage_regulated_autophagy_modulator_1	1323.43	-0.0685316	0.0663806	-1.0324	0.301883	0.801657
ENSG00000138326	RPS24	ribosomal_protein_S24	12418.3	-0.0808904	0.0781726	-1.03477	0.300778	0.801657
ENSG00000138496	PARP9	poly(ADP-ribose)_polymerase_family_member_9	7917.12	-0.0667254	0.0646314	-1.0324	0.301885	0.801657
ENSG00000138592	USP8	ubiquitin_specific_peptidase_8	2856.82	-0.0735127	0.0710323	-1.03492	0.300707	0.801657
ENSG00000140332	TLE3	transducin_like_enhancer_of_split_3	3202.48	0.0727759	0.0703879	1.03393	0.301171	0.801657
ENSG00000143740	SNAP47	synaptosome_associated_protein_47kDa	392.694	0.0977448	0.0947731	1.03136	0.302374	0.801657
ENSG00000148399	DPH7	diphthamide_biosynthesis_7	451.824	0.0953666	0.09227	1.03356	0.301341	0.801657
ENSG00000151474	FRMD4A	FERM_domain_containing_4A	49.2819	-0.114534	0.110907	-1.03271	0.301741	0.801657
ENSG00000152332	UHMK1	U2AF_homology_motif_(UHM)_kinase_1	6530.94	0.0564659	0.0545764	1.03462	0.300846	0.801657
ENSG00000153982	GDPD1	glycerophosphodiester_phosphodiesterase_domain_containing_1	29.3309	0.105968	0.102581	1.03302	0.301596	0.801657
ENSG00000162066	AMDHD2	amidohydrolase_domain_containing_2	565.309	0.10485	0.101668	1.0313	0.302399	0.801657
ENSG00000162517	PEF1	penta-EF-hand_domain_containing_1	790.01	0.0885831	0.0857908	1.03255	0.301815	0.801657
ENSG00000162885	B3GALNT2	beta-1,3-N-acetylgalactosaminyltransferase_2	288.009	0.0959348	0.0928048	1.03373	0.301264	0.801657
ENSG00000164054	SHISA5	shisa_family_member_5	3312.44	0.0705377	0.0683152	1.03253	0.301822	0.801657
ENSG00000166016	ABTB2	ankyrin_repeat_and_BTB_(POZ)_domain_containing_2	350.691	-0.0979482	0.0947802	-1.03343	0.301405	0.801657
ENSG00000166444	ST5	suppression_of_tumorigenicity_5	65.5697	-0.11527	0.11178	-1.03122	0.302438	0.801657
ENSG00000167508	MVD	mevalonate_diphosphate_decarboxylase	568.679	0.0989475	0.0959137	1.03163	0.302245	0.801657
ENSG00000168679	SLC16A4	solute_carrier_family_16_member_4	24.1923	-0.102203	0.0988212	-1.03422	0.301034	0.801657
ENSG00000170035	UBE2E3	ubiquitin_conjugating_enzyme_E2E_3	530.909	0.085817	0.0830399	1.03344	0.301397	0.801657
ENSG00000177465	ACOT4	acyl-CoA_thioesterase_4	18.3811	0.0960608	0.0928627	1.03444	0.300931	0.801657
ENSG00000224376	AC017104.6	?	45.0178	0.112897	0.109377	1.03219	0.301984	0.801657
ENSG00000233382	NKAPP1	NFKB_activating_protein_pseudogene_1	54.2888	0.113462	0.10995	1.03194	0.302098	0.801657
ENSG00000253200	RP11-582J16.5	?	125.364	-0.110192	0.106784	-1.03191	0.302116	0.801657
ENSG00000258727	RP11-66N24.3	?	212.508	0.106095	0.102746	1.0326	0.301792	0.801657
ENSG00000261236	BOP1	block_of_proliferation_1	812.479	0.0966042	0.0935449	1.0327	0.301742	0.801657
ENSG00000267216	AC010642.1	?	21.4593	0.0990008	0.0958185	1.03321	0.301504	0.801657
ENSG00000272455	RP4-758J18.13	?	155.094	-0.106654	0.103256	-1.03291	0.301647	0.801657
ENSG00000281706	LINC01012	long_intergenic_non-protein_coding_RNA_1012	41.4503	-0.11271	0.108891	-1.03507	0.300635	0.801657
ENSG00000204685	STARD7-AS1	STARD7_antisense_RNA_1	66.8728	-0.115251	0.111797	-1.0309	0.302589	0.801914
ENSG00000171813	PWWP2B	PWWP_domain_containing_2B	206.603	0.109235	0.10598	1.03072	0.302674	0.80199
ENSG00000236977	ANKRD44-IT1	ANKRD44_intronic_transcript_1	58.8944	-0.112378	0.109041	-1.03061	0.302726	0.80199
ENSG00000091592	NLRP1	NLR_family,_pyrin_domain_containing_1	3070.44	0.0699293	0.0678704	1.03034	0.302853	0.802045
ENSG00000122122	SASH3	SAM_and_SH3_domain_containing_3	4883.4	0.0653557	0.0634583	1.0299	0.303057	0.802045
ENSG00000138380	CARF	calcium_responsive_transcription_factor	619.401	-0.0869555	0.0844195	-1.03004	0.302991	0.802045
ENSG00000150527	CTAGE5	CTAGE_family_member_5	54.4569	0.113442	0.110152	1.02987	0.303072	0.802045
ENSG00000172113	NME6	NME/NM23_nucleoside_diphosphate_kinase_6	362.892	0.0950198	0.0922498	1.03003	0.302997	0.802045
ENSG00000173276	ZBTB21	zinc_finger_and_BTB_domain_containing_21	1095.21	-0.0810741	0.0786879	-1.03032	0.302858	0.802045
ENSG00000135486	HNRNPA1	heterogeneous_nuclear_ribonucleoprotein_A1	13699.4	-0.0700621	0.0680782	-1.02914	0.303413	0.802778
ENSG00000154429	CCSAP	centriole,_cilia_and_spindle-associated_protein	747.105	-0.0856386	0.0832287	-1.02895	0.303501	0.802778
ENSG00000185436	IFNLR1	interferon,_lambda_receptor_1	812.167	0.0802782	0.0780209	1.02893	0.303512	0.802778
ENSG00000116991	SIPA1L2	signal-induced_proliferation-associated_1_like_2	294.003	0.09614	0.0934706	1.02856	0.303687	0.803098
ENSG00000163110	PDLIM5	PDZ_and_LIM_domain_5	913.823	-0.0784479	0.0763002	-1.02815	0.30388	0.803192
ENSG00000176623	RMDN1	regulator_of_microtubule_dynamics_1	699.529	0.0823864	0.0801207	1.02828	0.303819	0.803192
ENSG00000278882	AC253572.1	?	19.4485	0.0951429	0.0925391	1.02814	0.303886	0.803192
ENSG00000121039	RDH10	retinol_dehydrogenase_10_(all-trans)	173.029	-0.105114	0.102251	-1.02799	0.303954	0.803229
ENSG00000095397	DFNB31	deafness,_autosomal_recessive_31	187.517	-0.111898	0.10896	-1.02697	0.304436	0.803556
ENSG00000116675	DNAJC6	DnaJ_heat_shock_protein_family_(Hsp40)_member_C6	99.2146	-0.114218	0.111216	-1.02699	0.304426	0.803556
ENSG00000137288	UQCC2	ubiquinol-cytochrome_c_reductase_complex_assembly_factor_2	347.825	0.0923516	0.0899266	1.02697	0.304437	0.803556
ENSG00000142156	COL6A1	collagen,_type_VI,_alpha_1	229.976	-0.111173	0.10827	-1.0268	0.304512	0.803556
ENSG00000164684	ZNF704	zinc_finger_protein_704	138.128	-0.109482	0.106619	-1.02685	0.304491	0.803556
ENSG00000167528	ZNF641	zinc_finger_protein_641	857.403	-0.0732282	0.0712646	-1.02755	0.304159	0.803556
ENSG00000169446	MMGT1	membrane_magnesium_transporter_1	944.037	-0.0804043	0.0783017	-1.02685	0.30449	0.803556
ENSG00000175536	LIPT2	lipoyl(octanoyl)_transferase_2_(putative)	27.1953	0.103942	0.10118	1.0273	0.304281	0.803556
ENSG00000068784	SRBD1	S1_RNA_binding_domain_1	683.988	-0.0870327	0.0847769	-1.02661	0.304605	0.803657
ENSG00000106789	CORO2A	coronin,_actin_binding_protein,_2A	283.923	-0.103504	0.100889	-1.02591	0.304932	0.804165
ENSG00000121653	MAPK8IP1	mitogen-activated_protein_kinase_8_interacting_protein_1	41.3941	0.110791	0.107986	1.02597	0.304904	0.804165
ENSG00000143933	CALM2	calmodulin_2_(phosphorylase_kinase,_delta)	5392.17	0.057426	0.0559788	1.02585	0.304961	0.804165
ENSG00000155959	VBP1	von_Hippel-Lindau_binding_protein_1	861.917	0.0753774	0.0735007	1.02553	0.305112	0.80442
ENSG00000001631	KRIT1	KRIT1,_ankyrin_repeat_containing	1402.18	-0.0825888	0.0805775	-1.02496	0.305382	0.804702
ENSG00000253103	LINC01609	long_intergenic_non-protein_coding_RNA_1609	24.4993	-0.100773	0.0983137	-1.02502	0.305355	0.804702
ENSG00000260793	RP5-882C2.2	?	107.415	-0.111763	0.109029	-1.02508	0.305327	0.804702
ENSG00000189077	TMEM120A	transmembrane_protein_120A	271.777	0.102059	0.0995951	1.02474	0.305486	0.804832
ENSG00000006715	VPS41	VPS41_HOPS_complex_subunit	1897.66	-0.0622112	0.0608215	-1.02285	0.306379	0.804839
ENSG00000054148	PHPT1	phosphohistidine_phosphatase_1	577.508	0.0894906	0.0874488	1.02335	0.306143	0.804839
ENSG00000099385	BCL7C	B-cell_CLL/lymphoma_7C	400.643	0.103705	0.10159	1.02082	0.307339	0.804839
ENSG00000105298	CACTIN	cactin,_spliceosome_C_complex_subunit	802.67	0.0846344	0.0826433	1.02409	0.305792	0.804839
ENSG00000111961	SASH1	SAM_and_SH3_domain_containing_1	319.203	0.0965597	0.0945716	1.02102	0.307244	0.804839
ENSG00000122299	ZC3H7A	zinc_finger_CCCH-type_containing_7A	2586.45	-0.0659963	0.0644576	-1.02387	0.305896	0.804839
ENSG00000123610	TNFAIP6	TNF_alpha_induced_protein_6	263.997	0.101121	0.098848	1.02299	0.306312	0.804839
ENSG00000129158	SERGEF	secretion_regulating_guanine_nucleotide_exchange_factor	102.704	0.112707	0.1102	1.02275	0.306426	0.804839
ENSG00000135245	HILPDA	hypoxia_inducible_lipid_droplet-associated	134.797	-0.110303	0.107902	-1.02225	0.306664	0.804839
ENSG00000135919	SERPINE2	serpin_peptidase_inhibitor,_clade_E_(nexin,_plasminogen_activator_inhibitor_type_1),_member_2	156.327	-0.110906	0.108625	-1.021	0.307256	0.804839
ENSG00000139163	ETNK1	ethanolamine_kinase_1	3166.55	0.0649401	0.063505	1.0226	0.306498	0.804839
ENSG00000139637	C12orf10	chromosome_12_open_reading_frame_10	372.657	0.0942973	0.0922243	1.02248	0.306555	0.804839
ENSG00000143643	TTC13	tetratricopeptide_repeat_domain_13	1204.36	-0.0801601	0.0785222	-1.02086	0.307321	0.804839
ENSG00000144647	POMGNT2	protein_O-linked_mannose_N-acetylglucosaminyltransferase_2_(beta_1,4-)	123.154	0.112751	0.110104	1.02405	0.305814	0.804839
ENSG00000145569	FAM105A	family_with_sequence_similarity_105_member_A	217.396	-0.10393	0.101738	-1.02155	0.306995	0.804839
ENSG00000152475	ZNF837	zinc_finger_protein_837	33.3184	0.103213	0.101036	1.02154	0.306997	0.804839
ENSG00000158201	ABHD3	abhydrolase_domain_containing_3	805.471	0.076838	0.0751148	1.02294	0.306335	0.804839
ENSG00000160298	C21orf58	chromosome_21_open_reading_frame_58	454.934	0.0994693	0.097152	1.02385	0.305905	0.804839
ENSG00000162004	CCDC78	coiled-coil_domain_containing_78	87.5913	0.113867	0.111153	1.02442	0.305636	0.804839
ENSG00000164332	UBLCP1	ubiquitin_like_domain_containing_CTD_phosphatase_1	997.044	-0.0769526	0.0752101	-1.02317	0.306229	0.804839
ENSG00000169371	SNUPN	snurportin_1	199.355	0.10566	0.103444	1.02143	0.307053	0.804839
ENSG00000169905	TOR1AIP2	torsin_A_interacting_protein_2	1557.53	-0.0736559	0.0720675	-1.02204	0.306762	0.804839
ENSG00000188825	LINC00910	long_intergenic_non-protein_coding_RNA_910	135.685	-0.109281	0.106919	-1.02209	0.306738	0.804839
ENSG00000188938	FAM120AOS	family_with_sequence_similarity_120A_opposite_strand	867.667	0.078292	0.0766079	1.02198	0.306789	0.804839
ENSG00000197275	RAD54B	RAD54_homolog_B_(S._cerevisiae)	83.93	-0.113771	0.11145	-1.02083	0.307337	0.804839
ENSG00000205885	C1RL-AS1	C1RL_antisense_RNA_1	707.68	-0.0787196	0.0770764	-1.02132	0.307103	0.804839
ENSG00000214717	ZBED1	zinc_finger,_BED-type_containing_1	1337.47	0.0860887	0.0840393	1.02439	0.305653	0.804839
ENSG00000227603	RP11-165J3.6	?	29.3943	-0.106662	0.104217	-1.02346	0.306092	0.804839
ENSG00000248866	USP46-AS1	USP46_antisense_RNA_1	33.8736	0.107441	0.1052	1.0213	0.307113	0.804839
ENSG00000257599	OVCH1-AS1	OVCH1_antisense_RNA_1	22.7708	0.101549	0.0992552	1.02311	0.306257	0.804839
ENSG00000260404	RP11-384K6.6	?	487.019	-0.0870927	0.0852683	-1.0214	0.307067	0.804839
ENSG00000263264	CTB-133G6.1	?	105.573	0.114423	0.111748	1.02394	0.305863	0.804839
ENSG00000274536	RP6-159A1.4	?	223.842	-0.101158	0.0989325	-1.02249	0.306549	0.804839
ENSG00000278053	DDX52	DEAD_(Asp-Glu-Ala-Asp)_box_polypeptide_52	1147.56	0.0768369	0.0752382	1.02125	0.307137	0.804839
ENSG00000005075	POLR2J	polymerase_(RNA)_II_(DNA_directed)_polypeptide_J,_13.3kDa	266.362	0.105054	0.10332	1.01678	0.309256	0.805045
ENSG00000068028	RASSF1	Ras_association_(RalGDS/AF-6)_domain_family_member_1	906.259	0.0903477	0.0887289	1.01824	0.308562	0.805045
ENSG00000070087	PFN2	profilin_2	28.5255	-0.10282	0.1009	-1.01903	0.30819	0.805045
ENSG00000094975	SUCO	SUN_domain_containing_ossification_factor	1341.98	0.0723693	0.0710801	1.01814	0.308612	0.805045
ENSG00000101004	NINL	ninein_like	64.2096	0.113093	0.111221	1.01683	0.309235	0.805045
ENSG00000101882	NKAP	NFKB_activating_protein	549.245	0.0822513	0.0808231	1.01767	0.308835	0.805045
ENSG00000105379	ETFB	electron-transfer-flavoprotein,_beta_polypeptide	312.938	0.0920015	0.09038	1.01794	0.308706	0.805045
ENSG00000108557	RAI1	retinoic_acid_induced_1	933.513	-0.0816682	0.080201	-1.01829	0.308538	0.805045
ENSG00000116668	SWT1	SWT1,_RNA_endoribonuclease_homolog	255.724	0.0975695	0.0956591	1.01997	0.307742	0.805045
ENSG00000120913	PDLIM2	PDZ_and_LIM_domain_2_(mystique)	366.713	0.0985394	0.0968008	1.01796	0.308697	0.805045
ENSG00000123179	EBPL	emopamil_binding_protein-like	207.396	0.102117	0.100212	1.01901	0.3082	0.805045
ENSG00000124920	MYRF	myelin_regulatory_factor	21.9703	-0.0974491	0.0957287	-1.01797	0.308692	0.805045
ENSG00000127074	RGS13	regulator_of_G-protein_signaling_13	21.2912	-0.097486	0.0958268	-1.01731	0.309004	0.805045
ENSG00000129347	KRI1	KRI1_homolog	1377.06	-0.0655998	0.0645473	-1.01631	0.309484	0.805045
ENSG00000131797	CLUHP3	clustered_mitochondria_(cluA/CLU1)_homolog_pseudogene_3	564.969	-0.0874892	0.086115	-1.01596	0.309649	0.805045
ENSG00000140545	MFGE8	milk_fat_globule-EGF_factor_8_protein	185.216	0.103911	0.101912	1.01962	0.307911	0.805045
ENSG00000142168	SOD1	superoxide_dismutase_1,_soluble	1467.06	-0.075572	0.0742943	-1.0172	0.309059	0.805045
ENSG00000143344	RGL1	ral_guanine_nucleotide_dissociation_stimulator-like_1	2001.35	-0.0784486	0.0770303	-1.01841	0.308482	0.805045
ENSG00000143434	SEMA6C	sema_domain,_transmembrane_domain_(TM),_and_cytoplasmic_domain,_(semaphorin)_6C	27.3174	0.102223	0.100464	1.0175	0.308914	0.805045
ENSG00000143995	MEIS1	Meis_homeobox_1	20.9335	-0.0982659	0.0965568	-1.0177	0.30882	0.805045
ENSG00000148841	ITPRIP	inositol_1,4,5-trisphosphate_receptor_interacting_protein	927.633	0.0810567	0.0795768	1.0186	0.308395	0.805045
ENSG00000160200	CBS	cystathionine-beta-synthase	20.3359	-0.0916599	0.0901319	-1.01695	0.309176	0.805045
ENSG00000161179	YDJC	YdjC_homolog_(bacterial)	374.513	0.10282	0.100914	1.01889	0.308257	0.805045
ENSG00000162630	B3GALT2	Beta-1,3-galactosyltransferase_2	24.6649	-0.101179	0.0993082	-1.01883	0.308282	0.805045
ENSG00000164039	BDH2	3-hydroxybutyrate_dehydrogenase,_type_2	126.481	0.10952	0.107794	1.01601	0.309623	0.805045
ENSG00000168395	ING5	inhibitor_of_growth_family_member_5	683.396	0.0843627	0.0828795	1.0179	0.308727	0.805045
ENSG00000169228	RAB24	RAB24,_member_RAS_oncogene_family	83.1012	0.11202	0.109986	1.01849	0.308446	0.805045
ENSG00000174428	GTF2IRD2B	GTF2I_repeat_domain_containing_2B	60.5437	-0.113634	0.111629	-1.01797	0.308694	0.805045
ENSG00000177733	HNRNPA0	heterogeneous_nuclear_ribonucleoprotein_A0	2760.05	0.0860845	0.084696	1.01639	0.309441	0.805045
ENSG00000177932	ZNF354C	zinc_finger_protein_354C	393.545	-0.0869181	0.0854065	-1.0177	0.308821	0.805045
ENSG00000181754	AMIGO1	adhesion_molecule_with_Ig-like_domain_1	53.1913	0.111796	0.110038	1.01598	0.309639	0.805045
ENSG00000182518	FAM104B	family_with_sequence_similarity_104_member_B	108.791	0.112584	0.110492	1.01893	0.308236	0.805045
ENSG00000183963	SMTN	smoothelin	335.515	0.092421	0.0907085	1.01888	0.30826	0.805045
ENSG00000186162	CIDECP	cell_death-inducing_DFFA-like_effector_c_pseudogene	148.302	-0.109723	0.107769	-1.01812	0.308619	0.805045
ENSG00000188242	PP7080	uncharacterized_LOC25845	147.162	0.107087	0.105362	1.01638	0.309448	0.805045
ENSG00000196696	PDXDC2P	pyridoxal-dependent_decarboxylase_domain_containing_2,_pseudogene	301.293	-0.0955455	0.0936665	-1.02006	0.3077	0.805045
ENSG00000230795	HLA-K	major_histocompatibility_complex,_class_I,_K_(pseudogene)	112.677	-0.111148	0.109304	-1.01687	0.309216	0.805045
ENSG00000247982	LINC00926	long_intergenic_non-protein_coding_RNA_926	5936.13	0.0628082	0.0617917	1.01645	0.309416	0.805045
ENSG00000259209	RP5-991G20.2	?	18.4429	-0.0948304	0.0933148	-1.01624	0.309514	0.805045
ENSG00000261200	RP11-989E6.10	?	222.321	-0.108633	0.106733	-1.0178	0.308773	0.805045
ENSG00000272072	CTA-363E19.2	?	18.7572	-0.0948965	0.0931069	-1.01922	0.308098	0.805045
ENSG00000233806	LINC01237	long_intergenic_non-protein_coding_RNA_1237	65.0239	0.112827	0.111087	1.01566	0.309791	0.805271
ENSG00000137955	RABGGTB	Rab_geranylgeranyltransferase,_beta_subunit	1707.31	0.0802906	0.0790851	1.01524	0.30999	0.805648
ENSG00000134152	KATNBL1	katanin_p80_subunit_B-like_1	647.501	-0.0807081	0.0795382	-1.01471	0.310245	0.806168
ENSG00000173141	MRPL57	mitochondrial_ribosomal_protein_L57	496.108	0.0900659	0.0887785	1.0145	0.310344	0.806284
ENSG00000135899	SP110	SP110_nuclear_body_protein	1604.7	-0.0670666	0.0661347	-1.01409	0.310539	0.80665
ENSG00000118518	RNF146	ring_finger_protein_146	883.687	-0.0745323	0.0735138	-1.01385	0.310652	0.806659
ENSG00000171467	ZNF318	zinc_finger_protein_318	4121.57	-0.0589347	0.0581286	-1.01387	0.310646	0.806659
ENSG00000095066	HOOK2	hook_microtubule-tethering_protein_2	349.182	-0.0889296	0.0877399	-1.01356	0.310793	0.806756
ENSG00000138080	EMILIN1	elastin_microfibril_interfacer_1	40.5204	0.108973	0.107534	1.01338	0.310877	0.806756
ENSG00000170647	TMEM133	transmembrane_protein_133	51.6099	0.11124	0.109778	1.01332	0.310908	0.806756
ENSG00000236810	TCEB3-AS1	TCEB3_antisense_RNA_1	51.7562	-0.112674	0.111185	-1.0134	0.310871	0.806756
ENSG00000172081	MOB3A	MOB_kinase_activator_3A	6267.14	0.063812	0.0629908	1.01304	0.311042	0.806964
ENSG00000280734	LINC01232	long_intergenic_non-protein_coding_RNA_1232	249.096	-0.101241	0.0999516	-1.0129	0.311109	0.806996
ENSG00000085117	CD82	CD82_molecule	4076.21	0.0838452	0.0827994	1.01263	0.311237	0.807043
ENSG00000111615	KRR1	KRR1,_small_subunit_(SSU)_processome_component,_homolog_(yeast)	1847.12	-0.0776658	0.0766959	-1.01265	0.311229	0.807043
ENSG00000166263	STXBP4	syntaxin_binding_protein_4	190.026	-0.105514	0.104217	-1.01244	0.311327	0.807137
ENSG00000107669	ATE1	arginyltransferase_1	677.613	0.0825053	0.0815219	1.01206	0.311507	0.807462
ENSG00000136982	DSCC1	DNA_replication_and_sister_chromatid_cohesion_1	330.725	-0.094893	0.093815	-1.01149	0.311782	0.807608
ENSG00000164626	KCNK5	potassium_channel,_two_pore_domain_subfamily_K,_member_5	71.5907	0.112931	0.111641	1.01156	0.311749	0.807608
ENSG00000165775	FUNDC2	FUN14_domain_containing_2	702.381	0.0756747	0.0748009	1.01168	0.31169	0.807608
ENSG00000259431	THTPA	thiamine_triphosphatase	84.3205	-0.112963	0.11167	-1.01157	0.311743	0.807608
ENSG00000119969	HELLS	helicase,_lymphoid-specific	1559.94	-0.0795561	0.078679	-1.01115	0.311946	0.80789
ENSG00000103353	UBFD1	ubiquitin_family_domain_containing_1	1054.17	0.0787914	0.0779366	1.01097	0.312032	0.807971
ENSG00000214331	RP11-252A24.2	?	178.364	-0.104284	0.103168	-1.01081	0.312106	0.808023
ENSG00000160229	ZNF66	zinc_finger_protein_66	202.11	-0.106761	0.105665	-1.01037	0.312318	0.808289
ENSG00000234705	HMGA1P4	high_mobility_group_AT-hook_1_pseudogene_4	29.6277	-0.101727	0.100682	-1.01038	0.312315	0.808289
ENSG00000047634	SCML1	sex_comb_on_midleg-like_1_(Drosophila)	706.9	-0.0829469	0.0822581	-1.00837	0.313275	0.808328
ENSG00000088387	DOCK9	dedicator_of_cytokinesis_9	1356.01	-0.0704962	0.0698898	-1.00868	0.31313	0.808328
ENSG00000108691	CCL2	chemokine_(C-C_motif)_ligand_2	14730.6	-0.0747711	0.0741476	-1.00841	0.313258	0.808328
ENSG00000109265	KIAA1211	KIAA1211	70.3952	0.112726	0.111783	1.00844	0.313244	0.808328
ENSG00000121579	NAA50	N(alpha)-acetyltransferase_50,_NatE_catalytic_subunit	3873.55	0.0597112	0.0591647	1.00924	0.312861	0.808328
ENSG00000123095	BHLHE41	basic_helix-loop-helix_family_member_e41	1419.72	0.0733302	0.0726996	1.00867	0.313131	0.808328
ENSG00000125734	GPR108	G_protein-coupled_receptor_108	1000.17	0.080303	0.0796461	1.00825	0.313336	0.808328
ENSG00000136682	CBWD2	COBW_domain_containing_2	352.371	-0.0944644	0.0935613	-1.00965	0.312662	0.808328
ENSG00000137726	FXYD6	FXYD_domain_containing_ion_transport_regulator_6	24.7582	-0.101438	0.100616	-1.00817	0.313372	0.808328
ENSG00000138604	GLCE	glucuronic_acid_epimerase	190.974	0.10492	0.104051	1.00835	0.313284	0.808328
ENSG00000142459	EVI5L	ecotropic_viral_integration_site_5-like	303.118	0.0930177	0.0921332	1.0096	0.312687	0.808328
ENSG00000145391	SETD7	SET_domain_containing_(lysine_methyltransferase)_7	1257.18	-0.0718935	0.0713016	-1.0083	0.31331	0.808328
ENSG00000172590	MRPL52	mitochondrial_ribosomal_protein_L52	604.752	0.0792737	0.0785835	1.00878	0.313079	0.808328
ENSG00000176393	RNPEP	arginyl_aminopeptidase_(aminopeptidase_B)	1402.5	0.0748228	0.0740978	1.00978	0.312599	0.808328
ENSG00000197905	TEAD4	TEA_domain_family_member_4	30.7787	-0.105997	0.105091	-1.00862	0.313158	0.808328
ENSG00000204344	STK19	serine/threonine_kinase_19	195.271	-0.102457	0.101562	-1.00881	0.313066	0.808328
ENSG00000244754	N4BP2L2	NEDD4_binding_protein_2-like_2	4709.41	-0.0628291	0.062235	-1.00955	0.312713	0.808328
ENSG00000276136	RP11-50I19.2	?	32.9081	0.106782	0.105817	1.00912	0.312918	0.808328
ENSG00000279981	RP11-196B3.2	?	41.2175	-0.109829	0.10893	-1.00825	0.313333	0.808328
ENSG00000160111	CPAMD8	C3_and_PZP-like,_alpha-2-macroglobulin_domain_containing_8	28.504	0.103113	0.102316	1.00779	0.313556	0.808381
ENSG00000168273	SMIM4	small_integral_membrane_protein_4	113.771	0.109708	0.108844	1.00793	0.313486	0.808381
ENSG00000185404	SP140L	SP140_nuclear_body_protein_like	2465.01	-0.0723361	0.0717709	-1.00788	0.313514	0.808381
ENSG00000181031	RPH3AL	rabphilin_3A-like_(without_C2_domains)	57.4422	0.11107	0.110245	1.00748	0.313703	0.808617
ENSG00000085491	SLC25A24	solute_carrier_family_25_(mitochondrial_carrier;_phosphate_carrier),_member_24;solute_carrier_family_25_(mitochondrial_carrier;_phosphate_carrier),_member_24;solute_carrier_family_25_(mitochondrial_carrier;_phosphate_carrier),_member_24;solute_carrier_family_25_(mitochondrial_carrier;_phosphate_carrier),_member_24	1355.9	-0.078398	0.0778368	-1.00721	0.313833	0.808813
ENSG00000273136	NBPF26	neuroblastoma_breakpoint_family_member_26	150.863	-0.107763	0.107008	-1.00705	0.313909	0.808866
ENSG00000132824	SERINC3	serine_incorporator_3	2663.45	-0.063027	0.0625966	-1.00688	0.313995	0.808946
ENSG00000154642	C21orf91	chromosome_21_open_reading_frame_91	1295.88	-0.0706534	0.0701843	-1.00668	0.314087	0.809044
ENSG00000160226	C21orf2	chromosome_21_open_reading_frame_2	344.007	0.108559	0.107892	1.00618	0.31433	0.809253
ENSG00000186399	GOLGA8R	golgin_A8_family_member_R	44.3998	0.110645	0.109963	1.0062	0.314321	0.809253
ENSG00000279765	RP11-437B10.1	?	33.4996	-0.102991	0.102359	-1.00617	0.314333	0.809253
ENSG00000106400	ZNHIT1	zinc_finger,_HIT-type_containing_1	636.596	0.0819593	0.0814807	1.00587	0.314476	0.809362
ENSG00000110330	BIRC2	baculoviral_IAP_repeat_containing_2	1420.87	-0.0691107	0.0687454	-1.00531	0.314746	0.809362
ENSG00000130764	LRRC47	leucine_rich_repeat_containing_47	800.993	0.0820984	0.0816694	1.00525	0.314775	0.809362
ENSG00000135441	BLOC1S1	biogenesis_of_lysosomal_organelles_complex-1,_subunit_1	185.293	0.103012	0.10244	1.00559	0.314615	0.809362
ENSG00000160190	SLC37A1	solute_carrier_family_37_(glucose-6-phosphate_transporter),_member_1	904.605	0.0750477	0.0746613	1.00518	0.314813	0.809362
ENSG00000162739	SLAMF6	SLAM_family_member_6	2378.75	0.0662259	0.0658723	1.00537	0.31472	0.809362
ENSG00000169660	HEXDC	hexosaminidase_(glycosyl_hydrolase_family_20,_catalytic_domain)_containing	1229.6	0.0986454	0.0980859	1.0057	0.314558	0.809362
ENSG00000263013	RP11-876N24.5	?	128.703	-0.106902	0.106287	-1.00578	0.314519	0.809362
ENSG00000250251	PKD1P6	polycystic_kidney_disease_1_(autosomal_dominant)_pseudogene_6	170.528	0.103321	0.102824	1.00483	0.31498	0.80965
ENSG00000136059	VILL	villin-like	304.814	0.106829	0.106341	1.00459	0.315094	0.809675
ENSG00000140044	JDP2	Jun_dimerization_protein_2	221.355	0.0996006	0.0991504	1.00454	0.315118	0.809675
ENSG00000175984	DENND2C	DENN/MADD_domain_containing_2C	36.9235	-0.108451	0.107969	-1.00447	0.315153	0.809675
ENSG00000135211	TMEM60	transmembrane_protein_60	265.052	0.0956304	0.0952221	1.00429	0.31524	0.809756
ENSG00000160570	DEDD2	death_effector_domain_containing_2	597.595	0.0844577	0.0841279	1.00392	0.315417	0.810071
ENSG00000167930	FAM234A	family_with_sequence_similarity_234_member_A	169.278	0.106094	0.105695	1.00377	0.315488	0.810112
ENSG00000116761	CTH	cystathionine_gamma-lyase	60.1828	0.11175	0.111343	1.00366	0.315544	0.810114
ENSG00000112096	SOD2	superoxide_dismutase_2,_mitochondrial	17905.1	-0.065177	0.0649498	-1.0035	0.31562	0.81017
ENSG00000100890	KIAA0391	KIAA0391	162.003	-0.10896	0.108785	-1.0016	0.316535	0.810269
ENSG00000106351	AGFG2	ArfGAP_with_FG_repeats_2	517.779	-0.0829373	0.082775	-1.00196	0.316363	0.810269
ENSG00000107742	SPOCK2	sparc/osteonectin,_cwcv_and_kazal-like_domains_proteoglycan_(testican)_2	2793.26	-0.0720289	0.0718623	-1.00232	0.31619	0.810269
ENSG00000122557	HERPUD2	HERPUD_family_member_2	1357.84	-0.0724004	0.072268	-1.00183	0.316424	0.810269
ENSG00000133818	RRAS2	related_RAS_viral_(r-ras)_oncogene_homolog_2	1040.63	-0.0714419	0.0712253	-1.00304	0.315841	0.810269
ENSG00000135776	ABCB10	ATP_binding_cassette_subfamily_B_member_10	714.79	0.0850006	0.0848248	1.00207	0.316309	0.810269
ENSG00000136478	TEX2	testis_expressed_2	765.092	-0.0763407	0.0762021	-1.00182	0.316431	0.810269
ENSG00000136492	BRIP1	BRCA1_interacting_protein_C-terminal_helicase_1	695.152	0.088123	0.0879453	1.00202	0.316334	0.810269
ENSG00000143842	SOX13	SRY-box_13	65.8903	-0.11188	0.111589	-1.00261	0.316048	0.810269
ENSG00000147050	KDM6A	lysine_(K)-specific_demethylase_6A	1161.73	-0.0724344	0.0723096	-1.00173	0.316476	0.810269
ENSG00000165168	CYBB	cytochrome_b-245,_beta_polypeptide	19726	-0.0659049	0.065793	-1.0017	0.316489	0.810269
ENSG00000169814	BTD	biotinidase	113.471	0.109961	0.109716	1.00223	0.316231	0.810269
ENSG00000174099	MSRB3	methionine_sulfoxide_reductase_B3	30.9302	-0.105359	0.105096	-1.0025	0.316103	0.810269
ENSG00000230709	AC104024.1	?	38.1617	0.107643	0.107364	1.0026	0.316055	0.810269
ENSG00000274272	RP11-44M6.7	?	151.005	-0.107075	0.106762	-1.00293	0.315895	0.810269
ENSG00000275395	FCGBP	Fc_fragment_of_IgG_binding_protein	208.369	-0.108642	0.108408	-1.00216	0.316267	0.810269
ENSG00000132623	ANKEF1	ankyrin_repeat_and_EF-hand_domain_containing_1	159.562	0.103536	0.103435	1.00097	0.31684	0.810348
ENSG00000158473	CD1D	CD1d_molecule	38.3778	0.107286	0.107169	1.00109	0.316781	0.810348
ENSG00000165689	SDCCAG3	serologically_defined_colon_cancer_antigen_3	919.021	0.0719306	0.0718462	1.00117	0.316742	0.810348
ENSG00000230724	LINC01001	long_intergenic_non-protein_coding_RNA_1001	25.8341	0.100058	0.099953	1.00105	0.3168	0.810348
ENSG00000245025	RP11-875O11.1	?	81.5013	-0.111654	0.111545	-1.00098	0.316836	0.810348
ENSG00000125457	MIF4GD	MIF4G_domain_containing	496.325	0.0897273	0.0896916	1.0004	0.317118	0.810498
ENSG00000146535	GNA12	guanine_nucleotide_binding_protein_(G_protein)_alpha_12	1648.15	0.0751411	0.0751076	1.00045	0.317095	0.810498
ENSG00000165915	SLC39A13	solute_carrier_family_39_(zinc_transporter),_member_13	395.817	0.0966405	0.0965761	1.00067	0.316988	0.810498
ENSG00000186654	PRR5	proline_rich_5	92.9654	0.111811	0.111758	1.00047	0.317081	0.810498
ENSG00000258890	CEP95	centrosomal_protein_95kDa	1219.87	-0.0718257	0.0718127	-1.00018	0.317223	0.810626
ENSG00000151208	DLG5	discs,_large_homolog_5_(Drosophila)	124.283	0.107194	0.107191	1.00003	0.317296	0.810672
ENSG00000070081	NUCB2	nucleobindin_2	801.812	-0.0828658	0.082907	-0.999503	0.317551	0.811044
ENSG00000107679	PLEKHA1	pleckstrin_homology_domain_containing_A1	590.269	-0.0816534	0.0816853	-0.99961	0.317499	0.811044
ENSG00000247121	CTD-2260A17.2	?	33.3903	-0.106252	0.106323	-0.999337	0.317632	0.81111
ENSG00000148950	IMMP1L	inner_mitochondrial_membrane_peptidase_subunit_1	134.607	0.107473	0.107587	0.998942	0.317823	0.811178
ENSG00000155465	SLC7A7	solute_carrier_family_7_(amino_acid_transporter_light_chain,_y+L_system),_member_7	1003.53	0.0885546	0.0886455	0.998974	0.317807	0.811178
ENSG00000272288	RP11-140K17.3	?	20.3049	-0.0959412	0.0960227	-0.999151	0.317721	0.811178
ENSG00000106344	RBM28	RNA_binding_motif_protein_28	1194.66	-0.0779217	0.0780157	-0.998796	0.317894	0.811218
ENSG00000128596	CCDC136	coiled-coil_domain_containing_136	138.094	-0.109171	0.109322	-0.998615	0.317981	0.811229
ENSG00000150768	DLAT	dihydrolipoamide_S-acetyltransferase	1388.84	0.0709145	0.0710247	0.998447	0.318063	0.811229
ENSG00000167613	LAIR1	leukocyte-associated_immunoglobulin-like_receptor_1	1183.38	-0.0723683	0.0724782	-0.998483	0.318045	0.811229
ENSG00000113966	ARL6	ADP_ribosylation_factor_like_GTPase_6	104.567	-0.110005	0.110227	-0.997984	0.318287	0.811411
ENSG00000157326	DHRS4	dehydrogenase/reductase_(SDR_family)_member_4	162.966	0.103746	0.103943	0.998107	0.318228	0.811411
ENSG00000275807	RP11-1348G14.8	?	35.014	0.1026	0.10281	0.997961	0.318298	0.811411
ENSG00000127081	ZNF484	zinc_finger_protein_484	354.414	-0.0931169	0.0933333	-0.997682	0.318434	0.811616
ENSG00000006576	PHTF2	putative_homeodomain_transcription_factor_2	2342.35	-0.0705521	0.0707761	-0.996835	0.318845	0.811824
ENSG00000056586	RC3H2	ring_finger_and_CCCH-type_domains_2	3128.89	-0.0627363	0.0629078	-0.997273	0.318632	0.811824
ENSG00000110218	PANX1	pannexin_1	527.019	0.0862284	0.0864938	0.996931	0.318798	0.811824
ENSG00000136758	YME1L1	YME1_like_1_ATPase	4042.68	0.0580837	0.0582499	0.997146	0.318693	0.811824
ENSG00000160447	PKN3	protein_kinase_N3	143.748	0.106782	0.10711	0.99694	0.318794	0.811824
ENSG00000166974	MAPRE2	microtubule_associated_protein_RP/EB_family_member_2	2491.19	-0.0668044	0.067001	-0.997066	0.318732	0.811824
ENSG00000176014	TUBB6	tubulin_beta_6_class_V	989.483	0.0703183	0.0705536	0.996665	0.318927	0.811894
ENSG00000148356	LRSAM1	leucine_rich_repeat_and_sterile_alpha_motif_containing_1	571.265	0.0828368	0.0831457	0.996285	0.319112	0.812084
ENSG00000249242	TMEM150C	transmembrane_protein_150C	24.2498	-0.0969354	0.0972932	-0.996323	0.319093	0.812084
ENSG00000198466	ZNF587	zinc_finger_protein_587	1377.35	-0.0666468	0.0669043	-0.996151	0.319177	0.812111
ENSG00000119638	NEK9	NIMA-related_kinase_9	2846.25	0.0684553	0.0687319	0.995975	0.319262	0.812147
ENSG00000119950	MXI1	MAX_interactor_1,_dimerization_protein	360.478	-0.0868761	0.087244	-0.995783	0.319356	0.812147
ENSG00000126524	SBDS	Shwachman-Bodian-Diamond_syndrome	861.273	-0.0905932	0.0909754	-0.995798	0.319348	0.812147
ENSG00000009844	VTA1	vesicle_(multivesicular_body)_trafficking_1	1157.58	-0.0751784	0.0755741	-0.994764	0.319851	0.812196
ENSG00000089723	OTUB2	OTU_deubiquitinase,_ubiquitin_aldehyde_binding_2	22.8019	-0.0991447	0.0997043	-0.994387	0.320034	0.812196
ENSG00000119723	COQ6	coenzyme_Q6_monooxygenase	330.82	0.0944496	0.0948936	0.995321	0.31958	0.812196
ENSG00000137714	FDX1	ferredoxin_1	411.102	0.0916727	0.092092	0.995448	0.319519	0.812196
ENSG00000162063	CCNF	cyclin_F	926.618	0.075607	0.0759966	0.994873	0.319798	0.812196
ENSG00000163322	FAM175A	family_with_sequence_similarity_175_member_A	497.561	-0.0818034	0.0821952	-0.995233	0.319623	0.812196
ENSG00000167136	ENDOG	endonuclease_G	96.7219	0.111137	0.111763	0.994397	0.320029	0.812196
ENSG00000182141	ZNF708	zinc_finger_protein_708	926.137	-0.0809574	0.081367	-0.994966	0.319753	0.812196
ENSG00000185567	AHNAK2	AHNAK_nucleoprotein_2	26.6311	0.101467	0.101945	0.995314	0.319584	0.812196
ENSG00000188878	FBF1	Fas_(TNFRSF6)_binding_factor_1	106.682	-0.108959	0.109542	-0.994673	0.319895	0.812196
ENSG00000214837	LINC01347	long_intergenic_non-protein_coding_RNA_1347	40.0611	0.10754	0.108127	0.994569	0.319946	0.812196
ENSG00000215458	AATBC	apoptosis_associated_transcript_in_bladder_cancer	23.5765	-0.0996001	0.100132	-0.994683	0.319891	0.812196
ENSG00000111962	UST	uronyl-2-sulfotransferase	265.672	-0.09337	0.0939612	-0.993709	0.320365	0.812789
ENSG00000261471	RP11-61F12.1	?	54.029	-0.109275	0.10997	-0.993681	0.320378	0.812789
ENSG00000122873	CISD1	CDGSH_iron_sulfur_domain_1	322.865	-0.0999663	0.100634	-0.993366	0.320532	0.81304
ENSG00000225434	LINC01504	long_intergenic_non-protein_coding_RNA_1504	24.8149	-0.0975313	0.0981987	-0.993203	0.320611	0.813102
ENSG00000061936	SFSWAP	splicing_factor,_suppressor_of_white-apricot_family	1763.59	-0.0662265	0.0666927	-0.993009	0.320705	0.813202
ENSG00000070961	ATP2B1	ATPase,_Ca++_transporting,_plasma_membrane_1	3008.4	0.0556853	0.0560961	0.992678	0.320867	0.813301
ENSG00000138594	TMOD3	tropomodulin_3	2820.68	-0.0673712	0.0678818	-0.992479	0.320964	0.813301
ENSG00000197566	ZNF624	zinc_finger_protein_624	205.917	-0.0997699	0.100507	-0.99267	0.320871	0.813301
ENSG00000204104	TRAF3IP1	TRAF3_interacting_protein_1	275.953	-0.0957694	0.0964953	-0.992477	0.320965	0.813301
ENSG00000116106	EPHA4	EPH_receptor_A4	262.541	0.0943856	0.0951429	0.99204	0.321178	0.813563
ENSG00000143578	CREB3L4	cAMP_responsive_element_binding_protein_3-like_4	127.709	0.10897	0.109837	0.9921	0.321149	0.813563
ENSG00000109743	BST1	bone_marrow_stromal_cell_antigen_1	95.8287	-0.109195	0.110096	-0.991812	0.321289	0.813566
ENSG00000163704	PRRT3	proline-rich_transmembrane_protein_3	157.07	-0.103038	0.103879	-0.991909	0.321242	0.813566
ENSG00000130489	SCO2	SCO2_cytochrome_c_oxidase_assembly_protein	452.693	0.100633	0.10149	0.99155	0.321417	0.813686
ENSG00000268204	CTD-3214H19.6	?	25.2888	0.0995891	0.100444	0.991489	0.321447	0.813686
ENSG00000151692	RNF144A	ring_finger_protein_144A	763.308	-0.0816061	0.0823166	-0.991368	0.321506	0.813696
ENSG00000106392	C1GALT1	core_1_synthase,_glycoprotein-N-acetylgalactosamine_3-beta-galactosyltransferase_1	1484.25	0.0744716	0.0751809	0.990564	0.321898	0.813754
ENSG00000145388	METTL14	methyltransferase_like_14	919.445	-0.0837638	0.0845416	-0.9908	0.321783	0.813754
ENSG00000154328	NEIL2	nei-like_DNA_glycosylase_2	226.932	0.100167	0.101115	0.990622	0.32187	0.813754
ENSG00000157570	TSPAN18	tetraspanin_18	34.2857	0.105316	0.106285	0.990883	0.321743	0.813754
ENSG00000163577	EIF5A2	eukaryotic_translation_initiation_factor_5A2	195.583	-0.103606	0.104538	-0.991084	0.321645	0.813754
ENSG00000172992	DCAKD	dephospho-CoA_kinase_domain_containing	287.046	-0.0952964	0.0962181	-0.99042	0.321969	0.813754
ENSG00000176422	SPRYD4	SPRY_domain_containing_4	339.099	-0.0894988	0.0903608	-0.990461	0.321949	0.813754
ENSG00000250959	GLUD1P3	glutamate_dehydrogenase_1_pseudogene_3	76.5056	-0.110704	0.111743	-0.990702	0.321831	0.813754
ENSG00000068650	ATP11A	ATPase,_class_VI,_type_11A	2153.27	-0.0643272	0.0649962	-0.989707	0.322317	0.813957
ENSG00000100503	NIN	ninein	9032.95	-0.0683919	0.0690927	-0.989858	0.322244	0.813957
ENSG00000104885	DOT1L	DOT1-like_histone_H3K79_methyltransferase	2727.88	0.067325	0.0680292	0.989647	0.322347	0.813957
ENSG00000115677	HDLBP	high_density_lipoprotein_binding_protein	8090.24	0.051451	0.0519987	0.989468	0.322434	0.813957
ENSG00000122068	FYTTD1	forty-two-three_domain_containing_1	2623.94	-0.0660185	0.0667014	-0.989762	0.322291	0.813957
ENSG00000145439	CBR4	carbonyl_reductase_4	646.27	-0.0761865	0.0769597	-0.989954	0.322197	0.813957
ENSG00000279267	RP11-395L14.18	?	92.4857	-0.109108	0.110267	-0.989488	0.322424	0.813957
ENSG00000125637	PSD4	pleckstrin_and_Sec7_domain_containing_4	5714.99	0.0779345	0.0787891	0.989154	0.322588	0.814203
ENSG00000233476	EEF1A1P6	eukaryotic_translation_elongation_factor_1_alpha_1_pseudogene_6	53.3404	-0.10759	0.108782	-0.989044	0.322642	0.814203
ENSG00000005448	WDR54	WD_repeat_domain_54	160.96	0.106016	0.107289	0.988132	0.323088	0.814236
ENSG00000005889	ZFX	zinc_finger_protein,_X-linked	1475.96	-0.0668807	0.0677575	-0.98706	0.323613	0.814236
ENSG00000065135	GNAI3	guanine_nucleotide_binding_protein_(G_protein),_alpha_inhibiting_activity_polypeptide_3	2015.47	0.0616835	0.0625056	0.986848	0.323717	0.814236
ENSG00000101353	MROH8	maestro_heat-like_repeat_family_member_8	53.8689	0.109415	0.110766	0.987804	0.323248	0.814236
ENSG00000116786	PLEKHM2	pleckstrin_homology_and_RUN_domain_containing_M2	3066.52	0.0728257	0.0737363	0.987652	0.323323	0.814236
ENSG00000137845	ADAM10	ADAM_metallopeptidase_domain_10	3938.9	0.0587896	0.0595824	0.986695	0.323792	0.814236
ENSG00000142632	ARHGEF19	Rho_guanine_nucleotide_exchange_factor_19	122.498	0.109067	0.110509	0.986949	0.323668	0.814236
ENSG00000149970	CNKSR2	connector_enhancer_of_kinase_suppressor_of_Ras_2	270.736	-0.0951683	0.0962754	-0.988501	0.322908	0.814236
ENSG00000151929	BAG3	BCL2_associated_athanogene_3	258.813	-0.096193	0.0974454	-0.987148	0.32357	0.814236
ENSG00000159674	SPON2	spondin_2,_extracellular_matrix_protein	50.063	0.109126	0.110418	0.9883	0.323006	0.814236
ENSG00000163362	C1orf106	chromosome_1_open_reading_frame_106	41.519	-0.106678	0.108044	-0.987359	0.323467	0.814236
ENSG00000165233	CARD19	caspase_recruitment_domain_family_member_19	344.696	0.0963026	0.0975641	0.98707	0.323608	0.814236
ENSG00000165895	ARHGAP42	Rho_GTPase_activating_protein_42	264.867	0.101198	0.102347	0.988773	0.322774	0.814236
ENSG00000171103	TRMT61B	tRNA_methyltransferase_61B	293.454	0.0944276	0.0956688	0.987026	0.32363	0.814236
ENSG00000173039	RELA	v-rel_avian_reticuloendotheliosis_viral_oncogene_homolog_A	2112.01	-0.0716907	0.0726281	-0.987094	0.323597	0.814236
ENSG00000179832	MROH1	maestro_heat-like_repeat_family_member_1	1231.65	0.0906212	0.0917706	0.987476	0.323409	0.814236
ENSG00000185158	LRRC37B	leucine_rich_repeat_containing_37B	287.433	-0.0943547	0.0955307	-0.987689	0.323305	0.814236
ENSG00000234614	AL450992.2	?	37.1242	-0.104895	0.10627	-0.987066	0.32361	0.814236
ENSG00000236334	PPIAL4G	peptidylprolyl_isomerase_A_(cyclophilin_A)-like_4G	28.0951	-0.0987239	0.0999877	-0.987361	0.323466	0.814236
ENSG00000259488	RP11-154J22.1	?	57.6342	-0.109841	0.111326	-0.986656	0.323811	0.814236
ENSG00000272913	RP11-440D17.3	?	59.3552	0.109297	0.110661	0.98768	0.32331	0.814236
ENSG00000081148	IMPG2	interphotoreceptor_matrix_proteoglycan_2	36.0593	0.105459	0.107039	0.985242	0.324505	0.814335
ENSG00000102786	INTS6	integrator_complex_subunit_6	1968.86	-0.0716261	0.0727035	-0.985181	0.324535	0.814335
ENSG00000126934	MAP2K2	mitogen-activated_protein_kinase_kinase_2	2466.49	0.0780403	0.0791727	0.985698	0.324282	0.814335
ENSG00000130741	EIF2S3	eukaryotic_translation_initiation_factor_2_subunit_gamma	4957.86	0.0563913	0.0572221	0.985481	0.324388	0.814335
ENSG00000151503	NCAPD3	non-SMC_condensin_II_complex_subunit_D3	2249.57	0.0635431	0.0644885	0.985339	0.324457	0.814335
ENSG00000162881	OXER1	oxoeicosanoid_(OXE)_receptor_1	58.0451	-0.110085	0.111662	-0.985879	0.324193	0.814335
ENSG00000166887	VPS39	VPS39_HOPS_complex_subunit	2489.1	0.0621725	0.0630619	0.985896	0.324184	0.814335
ENSG00000172009	THOP1	thimet_oligopeptidase_1	951.849	0.0868635	0.0881507	0.985398	0.324429	0.814335
ENSG00000172530	BANP	BTG3_associated_nuclear_protein	428.088	0.0859909	0.0872901	0.985117	0.324567	0.814335
ENSG00000174945	AMZ1	archaelysin_family_metallopeptidase_1	86.3003	-0.109565	0.111182	-0.985455	0.324401	0.814335
ENSG00000181610	MRPS23	mitochondrial_ribosomal_protein_S23	549.665	0.0827265	0.0839416	0.985524	0.324367	0.814335
ENSG00000230521	HCG4P7	HLA_complex_group_4_pseudogene_7	47.7391	0.103127	0.104579	0.986114	0.324077	0.814335
ENSG00000230612	AC004237.1	?	28.0097	-0.100111	0.101552	-0.985803	0.32423	0.814335
ENSG00000266904	CTC-559E9.1	?	33.1415	0.104083	0.105678	0.984907	0.32467	0.814456
ENSG00000089505	CMTM1	CKLF-like_MARVEL_transmembrane_domain_containing_1	42.4287	-0.107281	0.108968	-0.984518	0.324861	0.814469
ENSG00000176222	ZNF404	zinc_finger_protein_404	107.876	0.109133	0.110879	0.984251	0.324992	0.814469
ENSG00000196422	PPP1R26	protein_phosphatase_1_regulatory_subunit_26	182.828	-0.100938	0.102556	-0.984224	0.325006	0.814469
ENSG00000228223	HCG11	HLA_complex_group_11_(non-protein_coding)	185.634	0.103072	0.104696	0.984487	0.324876	0.814469
ENSG00000256448	RP11-809N8.4	?	86.3405	0.109095	0.110819	0.984447	0.324896	0.814469
ENSG00000271895	RP4-635E18.8	?	44.7374	-0.107663	0.109328	-0.984766	0.324739	0.814469
ENSG00000011405	PIK3C2A	phosphatidylinositol-4-phosphate_3-kinase_catalytic_subunit_type_2_alpha	2077.84	-0.0787218	0.080021	-0.983765	0.325231	0.814606
ENSG00000068308	OTUD5	OTU_deubiquitinase_5	2119.47	-0.0619262	0.062969	-0.983441	0.325391	0.814606
ENSG00000114166	KAT2B	K(lysine)_acetyltransferase_2B	2268.24	-0.0619328	0.0629493	-0.983851	0.325189	0.814606
ENSG00000160683	CXCR5	chemokine_(C-X-C_motif)_receptor_5	3835.69	-0.0608746	0.0618951	-0.983512	0.325356	0.814606
ENSG00000253230	LINC00599	long_intergenic_non-protein_coding_RNA_599	35.1136	-0.104222	0.105921	-0.983955	0.325138	0.814606
ENSG00000279977	CTD-3222D19.4	?	20.3007	-0.0946051	0.0961865	-0.983559	0.325332	0.814606
ENSG00000144589	STK11IP	serine/threonine_kinase_11_interacting_protein	476.621	0.0985644	0.100241	0.983272	0.325474	0.814676
ENSG00000100889	PCK2	phosphoenolpyruvate_carboxykinase_2_(mitochondrial)	996.226	0.0838297	0.0852768	0.98303	0.325593	0.814698
ENSG00000121940	CLCC1	chloride_channel_CLIC-like_1	1066.79	0.0748399	0.0761255	0.983112	0.325552	0.814698
ENSG00000073737	DHRS9	dehydrogenase/reductase_(SDR_family)_member_9	34.2811	0.100462	0.102223	0.98277	0.325721	0.814749
ENSG00000101842	VSIG1	V-set_and_immunoglobulin_domain_containing_1	30.2206	0.102268	0.104062	0.982764	0.325723	0.814749
ENSG00000010165	METTL13	methyltransferase_like_13	953.304	0.0732022	0.0746354	0.980797	0.326693	0.814791
ENSG00000083520	DIS3	DIS3_homolog,_exosome_endoribonuclease_and_3'-5'_exoribonuclease	2460.34	-0.0744056	0.0757536	-0.982205	0.325999	0.814791
ENSG00000100330	MTMR3	myotubularin_related_protein_3	1513.06	0.0707318	0.0720253	0.98204	0.32608	0.814791
ENSG00000100612	DHRS7	dehydrogenase/reductase_(SDR_family)_member_7	764.139	0.0760834	0.0776324	0.980048	0.327063	0.814791
ENSG00000100982	PCIF1	PDX1_C-terminal_inhibiting_factor_1	771.215	0.0895688	0.0913525	0.980474	0.326852	0.814791
ENSG00000113525	IL5	interleukin_5	32.2704	-0.0468047	0.0477093	-0.981039	0.326573	0.814791
ENSG00000124357	NAGK	N-acetylglucosamine_kinase	2336.25	0.0754955	0.0769969	0.980501	0.326839	0.814791
ENSG00000124702	KLHDC3	kelch_domain_containing_3	955.343	0.0824299	0.0839252	0.982182	0.32601	0.814791
ENSG00000133247	KMT5C	lysine_(K)-specific_methyltransferase_5C	135.819	0.10657	0.108652	0.98084	0.326671	0.814791
ENSG00000137177	KIF13A	kinesin_family_member_13A	667.241	-0.076044	0.0774664	-0.981638	0.326278	0.814791
ENSG00000139055	ERP27	endoplasmic_reticulum_protein_27	76.7824	-0.109485	0.111713	-0.980055	0.327059	0.814791
ENSG00000143801	PSEN2	presenilin_2	315.471	0.0934504	0.0952595	0.981009	0.326588	0.814791
ENSG00000162148	PPP1R32	protein_phosphatase_1_regulatory_subunit_32	40.2095	-0.1062	0.108327	-0.980368	0.326905	0.814791
ENSG00000166471	TMEM41B	transmembrane_protein_41B	670.638	-0.0807863	0.0824191	-0.980189	0.326993	0.814791
ENSG00000189306	RRP7A	ribosomal_RNA_processing_7_homolog_A	1142.1	0.0840623	0.0857332	0.98051	0.326834	0.814791
ENSG00000196504	PRPF40A	pre-mRNA_processing_factor_40_homolog_A	4956.43	-0.0677243	0.0690217	-0.981204	0.326492	0.814791
ENSG00000204580	DDR1	discoidin_domain_receptor_tyrosine_kinase_1	289.293	0.10519	0.10728	0.980521	0.326829	0.814791
ENSG00000232788	AC078883.3	?	26.9509	-0.0969609	0.0987659	-0.981725	0.326235	0.814791
ENSG00000238083	LRRC37A2	leucine-rich_repeat_containing_37_member_A2	193.911	-0.104629	0.106737	-0.980251	0.326962	0.814791
ENSG00000241553	ARPC4	actin_related_protein_2/3_complex_subunit_4	1883.43	0.0838687	0.0854857	0.981084	0.326551	0.814791
ENSG00000242294	STAG3L5P	stromal_antigen_3-like_5_pseudogene	264.843	-0.0930088	0.0948279	-0.980817	0.326683	0.814791
ENSG00000259462	CPEB1-AS1	CPEB1_antisense_RNA_1	21.5618	0.0938679	0.0956217	0.981659	0.326268	0.814791
ENSG00000269825	CTD-3099C6.9	?	271.187	-0.0929925	0.0948212	-0.980714	0.326734	0.814791
ENSG00000269911	RP1-172N19.5	?	47.6804	0.107754	0.109881	0.980646	0.326768	0.814791
ENSG00000102870	ZNF629	zinc_finger_protein_629	349.105	-0.0876908	0.0896209	-0.978464	0.327845	0.815418
ENSG00000105364	MRPL4	mitochondrial_ribosomal_protein_L4	916.629	0.072287	0.073859	0.978716	0.32772	0.815418
ENSG00000106012	IQCE	IQ_motif_containing_E	333.199	0.0875538	0.0894303	0.979017	0.327572	0.815418
ENSG00000107736	CDH23	cadherin-related_23	42.3238	0.107038	0.10933	0.979033	0.327564	0.815418
ENSG00000112039	FANCE	Fanconi_anemia_complementation_group_E	274.367	0.0940011	0.0959961	0.979217	0.327473	0.815418
ENSG00000113812	ACTR8	ARP8_actin-related_protein_8_homolog_(yeast)	783.105	0.0740667	0.0757347	0.977976	0.328086	0.815418
ENSG00000131873	CHSY1	chondroitin_sulfate_synthase_1	1506.97	0.0628098	0.0642101	0.978192	0.327979	0.815418
ENSG00000132589	FLOT2	flotillin_2	3303.2	0.0595849	0.0609133	0.978192	0.327979	0.815418
ENSG00000167460	TPM4	tropomyosin_4	9543.04	-0.0679706	0.069479	-0.978289	0.327931	0.815418
ENSG00000178385	PLEKHM3	pleckstrin_homology_domain_containing_M3	234.128	-0.0938933	0.09588	-0.979279	0.327442	0.815418
ENSG00000196126	HLA-DRB1	major_histocompatibility_complex,_class_II,_DR_beta_1	12685.4	0.0828321	0.0846896	0.978067	0.328041	0.815418
ENSG00000243811	APOBEC3D	apolipoprotein_B_mRNA_editing_enzyme,_catalytic_polypeptide-like_3D	1369.3	-0.0705023	0.0720691	-0.97826	0.327946	0.815418
ENSG00000260630	SNAI3-AS1	SNAI3_antisense_RNA_1	67.3571	-0.108661	0.11107	-0.978318	0.327917	0.815418
ENSG00000269549	RP3-461P17.10	?	58.8074	-0.108044	0.11047	-0.978033	0.328058	0.815418
ENSG00000099290	FAM21A	family_with_sequence_similarity_21_member_A	992.315	-0.077306	0.0790936	-0.977399	0.328372	0.815853
ENSG00000135968	GCC2	GRIP_and_coiled-coil_domain_containing_2	3439.48	-0.0832892	0.085206	-0.977504	0.32832	0.815853
ENSG00000007520	TSR3	TSR3,_20S_rRNA_accumulation,_homolog_(S._cerevisiae)	536.449	0.09631	0.0988561	0.974245	0.329935	0.815921
ENSG00000014216	CAPN1	calpain_1,_(mu/I)_large_subunit	3068.31	0.0685378	0.0701761	0.976654	0.32874	0.815921
ENSG00000042980	ADAM28	ADAM_metallopeptidase_domain_28	5701.12	-0.0575767	0.059158	-0.97327	0.330419	0.815921
ENSG00000064999	ANKS1A	ankyrin_repeat_and_sterile_alpha_motif_domain_containing_1A	447.374	-0.0824206	0.0846292	-0.973903	0.330105	0.815921
ENSG00000070495	JMJD6	jumonji_domain_containing_6	732.083	0.0769278	0.0788834	0.975209	0.329457	0.815921
ENSG00000074696	HACD3	3-hydroxyacyl-CoA_dehydratase_3	916.373	-0.0717359	0.0736677	-0.973777	0.330167	0.815921
ENSG00000100906	NFKBIA	nuclear_factor_of_kappa_light_polypeptide_gene_enhancer_in_B-cells_inhibitor,_alpha	3316.99	-0.0669286	0.0687589	-0.973381	0.330364	0.815921
ENSG00000101152	DNAJC5	DnaJ_heat_shock_protein_family_(Hsp40)_member_C5	1989.7	0.0774112	0.0793799	0.975198	0.329462	0.815921
ENSG00000110660	SLC35F2	solute_carrier_family_35_member_F2	566.712	0.0784415	0.0805138	0.974262	0.329927	0.815921
ENSG00000111653	ING4	inhibitor_of_growth_family_member_4	406.99	0.0923481	0.0945251	0.976969	0.328584	0.815921
ENSG00000113119	TMCO6	transmembrane_and_coiled-coil_domains_6	254.21	0.0944219	0.0969597	0.973826	0.330143	0.815921
ENSG00000124802	EEF1E1	eukaryotic_translation_elongation_factor_1_epsilon_1	162.199	-0.102156	0.104944	-0.973432	0.330338	0.815921
ENSG00000127616	SMARCA4	SWI/SNF_related,_matrix_associated,_actin_dependent_regulator_of_chromatin,_subfamily_a,_member_4	3101.39	-0.0573005	0.0586852	-0.976405	0.328864	0.815921
ENSG00000130821	SLC6A8	solute_carrier_family_6_(neurotransmitter_transporter),_member_8	46.1754	0.107003	0.109801	0.974518	0.3298	0.815921
ENSG00000134030	CTIF	CBP80/20-dependent_translation_initiation_factor	259.212	0.0957931	0.098135	0.976136	0.328997	0.815921
ENSG00000136518	ACTL6A	actin_like_6A	933.363	0.0681248	0.0699424	0.974013	0.33005	0.815921
ENSG00000146592	CREB5	cAMP_responsive_element_binding_protein_5	95.1755	-0.107379	0.110178	-0.974595	0.329761	0.815921
ENSG00000149187	CELF1	CUGBP,_Elav-like_family_member_1	4920.95	-0.0645046	0.0661355	-0.97534	0.329392	0.815921
ENSG00000157184	CPT2	carnitine_palmitoyltransferase_2	471.525	0.0810554	0.0832305	0.973866	0.330123	0.815921
ENSG00000159403	C1R	complement_component_1,_r_subcomponent	110.867	0.106596	0.109443	0.973982	0.330066	0.815921
ENSG00000162623	TYW3	tRNA-yW_synthesizing_protein_3_homolog	835.421	-0.0756786	0.077601	-0.975228	0.329447	0.815921
ENSG00000162704	ARPC5	actin_related_protein_2/3_complex_subunit_5	5613.58	0.0572692	0.0586579	0.976326	0.328903	0.815921
ENSG00000165572	KBTBD6	kelch_repeat_and_BTB_(POZ)_domain_containing_6	242.543	-0.0940435	0.0965236	-0.974306	0.329904	0.815921
ENSG00000166477	LEO1	LEO1_homolog,_Paf1/RNA_polymerase_II_complex_component	863.855	-0.0821993	0.0841773	-0.976501	0.328816	0.815921
ENSG00000170417	TMEM182	transmembrane_protein_182	108.813	-0.107813	0.110528	-0.975436	0.329344	0.815921
ENSG00000171298	GAA	glucosidase,_alpha;_acid;glucosidase,_alpha;_acid;glucosidase,_alpha;_acid;glucosidase,_alpha;_acid;glucosidase,_alpha;_acid;glucosidase,_alpha;_acid;glucosidase,_alpha;_acid;glucosidase,_alpha;_acid;glucosidase,_alpha;_acid;glucosidase,_alpha;_acid	1019.8	0.088155	0.090254	0.976743	0.328696	0.815921
ENSG00000176160	HSF5	heat_shock_transcription_factor_family_member_5	127.299	-0.105941	0.108807	-0.973661	0.330225	0.815921
ENSG00000182858	ALG12	ALG12,_alpha-1,6-mannosyltransferase	475.769	0.091806	0.0940366	0.976279	0.328926	0.815921
ENSG00000198276	UCKL1	uridine-cytidine_kinase_1-like_1	710.77	0.0759162	0.0777537	0.976367	0.328883	0.815921
ENSG00000198894	CIPC	CLOCK-interacting_pacemaker	669.48	-0.0771257	0.0792164	-0.973609	0.330251	0.815921
ENSG00000206561	COLQ	collagen-like_tail_subunit_(single_strand_of_homotrimer)_of_asymmetric_acetylcholinesterase	86.4341	0.108736	0.111727	0.973227	0.33044	0.815921
ENSG00000232912	RP5-1115A15.1	?	55.8202	-0.10871	0.111582	-0.974264	0.329925	0.815921
ENSG00000238142	RP11-108M9.4	?	30.3789	-0.101947	0.10474	-0.973333	0.330388	0.815921
ENSG00000240053	LY6G5B	lymphocyte_antigen_6_complex,_locus_G5B	116.342	0.105921	0.10857	0.9756	0.329263	0.815921
ENSG00000261326	LINC01355	long_intergenic_non-protein_coding_RNA_1355	289.981	-0.096676	0.0990096	-0.97643	0.328851	0.815921
ENSG00000271862	RP11-343L5.2	?	31.1971	-0.101473	0.104211	-0.973725	0.330193	0.815921
ENSG00000279434	RP11-85K15.3	?	24.5205	-0.0929137	0.0953571	-0.974376	0.32987	0.815921
ENSG00000061656	SPAG4	sperm_associated_antigen_4	24.1447	0.0972149	0.0999187	0.97294	0.330583	0.81607
ENSG00000188021	UBQLN2	ubiquilin_2	1242.42	-0.0680706	0.0699678	-0.972884	0.330611	0.81607
ENSG00000105738	SIPA1L3	signal-induced_proliferation-associated_1_like_3	4799.19	-0.0650154	0.0668801	-0.972118	0.330992	0.816136
ENSG00000111906	HDDC2	HD_domain_containing_2	545.68	0.0830993	0.0854898	0.972038	0.331032	0.816136
ENSG00000123505	AMD1	adenosylmethionine_decarboxylase_1	2165.12	-0.0645763	0.0664405	-0.971942	0.331079	0.816136
ENSG00000140104	C14orf79	chromosome_14_open_reading_frame_79	25.9884	0.0965949	0.0993294	0.97247	0.330817	0.816136
ENSG00000156983	BRPF1	bromodomain_and_PHD_finger_containing_1	1249.6	-0.0694415	0.0714019	-0.972545	0.33078	0.816136
ENSG00000178188	SH2B1	SH2B_adaptor_protein_1	1344.17	0.0828787	0.085238	0.972321	0.330891	0.816136
ENSG00000224137	AC079767.4	?	606.084	-0.0882853	0.0908249	-0.972039	0.331031	0.816136
ENSG00000277161	PIGW	phosphatidylinositol_glycan_anchor_biosynthesis_class_W	287.718	0.0893123	0.091832	0.972561	0.330771	0.816136
ENSG00000115919	KYNU	kynureninase	1457.74	0.0674022	0.0694025	0.971178	0.33146	0.816257
ENSG00000119636	BBOF1	basal_body_orientation_factor_1	33.9045	0.101776	0.104743	0.971675	0.331212	0.816257
ENSG00000144354	CDCA7	cell_division_cycle_associated_7	623.395	-0.0836771	0.086136	-0.971452	0.331323	0.816257
ENSG00000144504	ANKMY1	ankyrin_repeat_and_MYND_domain_containing_1	474.887	-0.0815591	0.0839503	-0.971517	0.331291	0.816257
ENSG00000163399	ATP1A1	ATPase,_Na+/K+_transporting,_alpha_1_polypeptide	5432.17	0.0567761	0.0584548	0.971282	0.331408	0.816257
ENSG00000235725	AC007389.3	?	23.0637	-0.0930192	0.095771	-0.971267	0.331415	0.816257
ENSG00000101574	METTL4	methyltransferase_like_4	541.262	0.0814734	0.0840256	0.969626	0.332233	0.816258
ENSG00000101940	WDR13	WD_repeat_domain_13	622.958	0.0752124	0.0776333	0.968816	0.332637	0.816258
ENSG00000107960	OBFC1	oligonucleotide/oligosaccharide-binding_fold_containing_1	324.48	0.0883917	0.091159	0.969643	0.332225	0.816258
ENSG00000108639	SYNGR2	synaptogyrin_2	5284.54	0.0776176	0.0800073	0.970131	0.331981	0.816258
ENSG00000109684	CLNK	cytokine-dependent_hematopoietic_cell_linker	112.473	-0.105748	0.108999	-0.970174	0.33196	0.816258
ENSG00000110013	SIAE	sialic_acid_acetylesterase	180.649	-0.0988078	0.101924	-0.969427	0.332332	0.816258
ENSG00000111215	PRR4	proline_rich_4_(lacrimal)	35.0692	-0.103389	0.106737	-0.968631	0.332729	0.816258
ENSG00000133256	PDE6B	phosphodiesterase_6B	148.666	-0.103626	0.106962	-0.968812	0.332639	0.816258
ENSG00000135926	TMBIM1	transmembrane_BAX_inhibitor_motif_containing_1	1987.49	-0.0681745	0.0703803	-0.968658	0.332716	0.816258
ENSG00000137054	POLR1E	polymerase_(RNA)_I_polypeptide_E	652.848	0.0760107	0.0783261	0.970438	0.331828	0.816258
ENSG00000144935	TRPC1	transient_receptor_potential_cation_channel,_subfamily_C,_member_1	48.2101	0.106775	0.110142	0.969436	0.332328	0.816258
ENSG00000152404	CWF19L2	CWF19-like_2,_cell_cycle_control_(S._pombe)	835.647	-0.0742978	0.0766377	-0.969468	0.332312	0.816258
ENSG00000158195	WASF2	WAS_protein_family_member_2	5901.58	-0.0546131	0.0563346	-0.969441	0.332325	0.816258
ENSG00000158406	HIST1H4H	histone_cluster_1,_H4h	133.234	-0.104371	0.107532	-0.970595	0.33175	0.816258
ENSG00000160781	PAQR6	progestin_and_adipoQ_receptor_family_member_VI	62.6734	0.107826	0.11128	0.968963	0.332564	0.816258
ENSG00000184182	UBE2F	ubiquitin_conjugating_enzyme_E2F_(putative)	234.741	-0.0945314	0.0975476	-0.96908	0.332505	0.816258
ENSG00000185122	HSF1	heat_shock_transcription_factor_1	1656.69	0.0795588	0.0821052	0.968986	0.332552	0.816258
ENSG00000186235	AC016757.3	?	26.1237	0.0967937	0.0997898	0.969976	0.332059	0.816258
ENSG00000204569	PPP1R10	protein_phosphatase_1_regulatory_subunit_10	2321.68	-0.0600071	0.0618145	-0.97076	0.331668	0.816258
ENSG00000215146	RP11-313J2.1	?	85.4408	-0.1081	0.111519	-0.969338	0.332376	0.816258
ENSG00000254877	RP11-142C4.4	?	41.3045	-0.105757	0.109035	-0.969933	0.33208	0.816258
ENSG00000260442	ATP2A1-AS1	ATP2A1_antisense_RNA_1	20.8686	0.09184	0.0947619	0.969166	0.332462	0.816258
ENSG00000273015	RP11-352M15.2	?	487.187	-0.0819127	0.084518	-0.969175	0.332458	0.816258
ENSG00000168090	COPS6	COP9_signalosome_subunit_6	1058.48	0.0683879	0.0706273	0.968292	0.332899	0.816412
ENSG00000172878	METAP1D	methionyl_aminopeptidase_type_1D_(mitochondrial)	108.842	0.107166	0.110677	0.968284	0.332903	0.816412
ENSG00000010610	CD4	CD4_molecule	757.077	-0.0890107	0.0919503	-0.968031	0.333029	0.816421
ENSG00000100413	POLR3H	polymerase_(RNA)_III_(DNA_directed)_polypeptide_H_(22.9kD)	467.271	0.0863292	0.0891881	0.967945	0.333072	0.816421
ENSG00000145332	KLHL8	kelch_like_family_member_8	649.519	-0.0785372	0.0811224	-0.968131	0.332979	0.816421
ENSG00000100721	TCL1A	T-cell_leukemia/lymphoma_1A	2909.05	0.0825462	0.0852961	0.96776	0.333164	0.816512
ENSG00000170265	ZNF282	zinc_finger_protein_282	731.293	0.0820497	0.084821	0.967327	0.33338	0.816771
ENSG00000241886	RP11-242C19.2	?	56.7071	0.107696	0.111323	0.967422	0.333333	0.816771
ENSG00000128917	DLL4	delta-like_4_(Drosophila)	40.3216	0.104429	0.107988	0.967042	0.333523	0.816929
ENSG00000141499	WRAP53	WD_repeat_containing,_antisense_to_TP53	280.617	0.0893674	0.0924276	0.96689	0.333599	0.816929
ENSG00000160049	DFFA	DNA_fragmentation_factor,_45kDa,_alpha_polypeptide	1435.87	-0.0675883	0.0699204	-0.966646	0.333721	0.816929
ENSG00000232931	LINC00342	long_intergenic_non-protein_coding_RNA_342	401.837	-0.0874801	0.0904975	-0.966658	0.333715	0.816929
ENSG00000279319	RP11-693M3.1	?	21.7137	-0.0872038	0.0902007	-0.966775	0.333656	0.816929
ENSG00000114902	SPCS1	signal_peptidase_complex_subunit_1	1179	0.0677416	0.0701071	0.966259	0.333915	0.817268
ENSG00000005893	LAMP2	lysosomal-associated_membrane_protein_2	2522.82	0.0592479	0.0613784	0.965289	0.3344	0.817734
ENSG00000041880	PARP3	poly(ADP-ribose)_polymerase_family_member_3	905.057	-0.0698315	0.0723527	-0.965154	0.334468	0.817734
ENSG00000076685	NT5C2	5'-nucleotidase,_cytosolic_II	2102.76	-0.0644438	0.0667589	-0.965322	0.334384	0.817734
ENSG00000080298	RFX3	regulatory_factor_X3	582.929	-0.0790789	0.0818929	-0.965638	0.334225	0.817734
ENSG00000114026	OGG1	8-oxoguanine_DNA_glycosylase	822.96	0.0727399	0.0753664	0.96515	0.33447	0.817734
ENSG00000115267	IFIH1	interferon_induced,_with_helicase_C_domain_1	2692.04	-0.0678753	0.0703371	-0.965	0.334545	0.817734
ENSG00000176209	SMIM19	small_integral_membrane_protein_19	367.479	-0.0871186	0.090276	-0.965026	0.334532	0.817734
ENSG00000269743	SLC25A53	solute_carrier_family_25_member_53	276.701	-0.0910918	0.0943962	-0.964994	0.334548	0.817734
ENSG00000006747	SCIN	scinderin	44.5416	0.103711	0.107602	0.963837	0.335127	0.817786
ENSG00000012232	EXTL3	exostosin-like_glycosyltransferase_3	554.245	0.0813587	0.0844512	0.963381	0.335357	0.817786
ENSG00000048991	R3HDM1	R3H_domain_containing_1	2436.64	-0.090841	0.0942224	-0.964113	0.334989	0.817786
ENSG00000084234	APLP2	amyloid_beta_(A4)_precursor-like_protein_2	3586.56	-0.063481	0.0659333	-0.962807	0.335644	0.817786
ENSG00000088827	SIGLEC1	sialic_acid_binding_Ig-like_lectin_1,_sialoadhesin	1491	0.0866907	0.0899667	0.963587	0.335253	0.817786
ENSG00000100167	SEPT3	septin_3	118.429	0.106833	0.110776	0.964402	0.334845	0.817786
ENSG00000108823	SGCA	sarcoglycan_alpha	25.7147	0.0943106	0.0979962	0.962391	0.335853	0.817786
ENSG00000114796	KLHL24	kelch_like_family_member_24	1204.17	-0.0633863	0.0657053	-0.964705	0.334693	0.817786
ENSG00000115008	IL1A	interleukin_1_alpha	312.598	0.0909191	0.0943843	0.963287	0.335404	0.817786
ENSG00000116711	PLA2G4A	phospholipase_A2_group_IVA	151.342	-0.102445	0.106338	-0.963394	0.33535	0.817786
ENSG00000120318	ARAP3	ArfGAP_with_RhoGAP_domain,_ankyrin_repeat_and_PH_domain_3	116.215	0.10744	0.111603	0.962693	0.335702	0.817786
ENSG00000122783	C7orf49	chromosome_7_open_reading_frame_49	580.335	0.0813031	0.0844852	0.962334	0.335882	0.817786
ENSG00000161653	NAGS	N-acetylglutamate_synthase	21.0584	0.0922233	0.0956837	0.963835	0.335129	0.817786
ENSG00000168806	LCMT2	leucine_carboxyl_methyltransferase_2	299.114	-0.0901984	0.093666	-0.962979	0.335558	0.817786
ENSG00000183199	HSP90AB3P	heat_shock_protein_90kDa_alpha_family_class_B_member_3,_pseudogene	18.4836	-0.0902469	0.0937784	-0.962342	0.335878	0.817786
ENSG00000198298	ZNF485	zinc_finger_protein_485	97.3287	-0.105676	0.109671	-0.963576	0.335259	0.817786
ENSG00000204392	LSM2	LSM2_homolog,_U6_small_nuclear_RNA_and_mRNA_degradation_associated	714.269	0.0728071	0.075577	0.963351	0.335372	0.817786
ENSG00000229152	ANKRD10-IT1	ANKRD10_intronic_transcript_1	524.252	-0.0781864	0.081244	-0.962365	0.335866	0.817786
ENSG00000230487	PSMG3-AS1	PSMG3_antisense_RNA_1_(head_to_head)	217.214	0.0951351	0.0988242	0.96267	0.335713	0.817786
ENSG00000253490	AC145110.1	?	52.4585	-0.107034	0.111124	-0.963195	0.33545	0.817786
ENSG00000253535	RP11-624C23.1	?	57.7738	-0.106947	0.111136	-0.962306	0.335896	0.817786
ENSG00000271204	RP11-138A9.1	?	23.4493	-0.0941405	0.0977544	-0.963032	0.335532	0.817786
ENSG00000273568	RP11-417L19.6	?	29.4047	-0.100022	0.103858	-0.963068	0.335514	0.817786
ENSG00000278991	RP11-797A18.5	?	61.0886	-0.107551	0.111596	-0.96375	0.335171	0.817786
ENSG00000100100	PIK3IP1	phosphoinositide-3-kinase_interacting_protein_1	1008.38	0.0888549	0.0923633	0.962015	0.336042	0.818007
ENSG00000114904	NEK4	NIMA-related_kinase_4	714.782	0.0772149	0.0802804	0.961815	0.336142	0.818116
ENSG00000130204	TOMM40	translocase_of_outer_mitochondrial_membrane_40_homolog_(yeast)	1216.88	0.0813552	0.0846002	0.961643	0.336229	0.818163
ENSG00000135482	ZC3H10	zinc_finger_CCCH-type_containing_10	290.588	-0.0875744	0.0910757	-0.961557	0.336272	0.818163
ENSG00000226742	HSBP1L1	heat_shock_factor_binding_protein_1-like_1	116.734	0.104356	0.108547	0.961386	0.336358	0.818238
ENSG00000166965	RCCD1	RCC1_domain_containing_1	418.284	0.0901672	0.0938192	0.961073	0.336515	0.818485
ENSG00000001167	NFYA	nuclear_transcription_factor_Y_subunit_alpha	1136.64	0.0673289	0.0701027	0.960432	0.336838	0.818756
ENSG00000050628	PTGER3	prostaglandin_E_receptor_3	30.1428	-0.100128	0.104251	-0.96045	0.336829	0.818756
ENSG00000159086	PAXBP1	PAX3_and_PAX7_binding_protein_1	1775.56	-0.0692351	0.0720785	-0.960552	0.336778	0.818756
ENSG00000197054	ZNF763	zinc_finger_protein_763	41.7191	-0.104095	0.108386	-0.960412	0.336848	0.818756
ENSG00000102038	SMARCA1	SWI/SNF_related,_matrix_associated,_actin_dependent_regulator_of_chromatin,_subfamily_a,_member_1	23.4416	-0.0951665	0.0991415	-0.959906	0.337102	0.819239
ENSG00000175928	LRRN1	leucine_rich_repeat_neuronal_1	123.735	0.104672	0.109066	0.959709	0.337201	0.819345
ENSG00000001460	STPG1	sperm-tail_PG-rich_repeat_containing_1	139.204	-0.104499	0.108959	-0.959061	0.337528	0.819491
ENSG00000132581	SDF2	stromal_cell-derived_factor_2	453.685	0.0835175	0.0870527	0.95939	0.337362	0.819491
ENSG00000134283	PPHLN1	periphilin_1	2123.36	-0.0612938	0.0639189	-0.95893	0.337594	0.819491
ENSG00000147669	POLR2K	polymerase_(RNA)_II_(DNA_directed)_polypeptide_K,_7.0kDa	836.483	0.084183	0.0877739	0.959089	0.337514	0.819491
ENSG00000161277	THAP8	THAP_domain_containing_8	47.6797	0.105632	0.110152	0.958969	0.337574	0.819491
ENSG00000164114	MAP9	microtubule_associated_protein_9	304.551	-0.0925013	0.0964615	-0.958945	0.337586	0.819491
ENSG00000070501	POLB	polymerase_(DNA_directed),_beta	557.06	-0.0769831	0.0803135	-0.958532	0.337794	0.819843
ENSG00000112234	FBXL4	F-box_and_leucine-rich_repeat_protein_4	626.895	-0.080861	0.0843967	-0.958106	0.338009	0.820021
ENSG00000182326	C1S	complement_component_1,_s_subcomponent	114.055	0.10414	0.108699	0.958057	0.338034	0.820021
ENSG00000276070	CCL4L2	chemokine_(C-C_motif)_ligand_4-like_2	469.951	0.0838321	0.0875008	0.958073	0.338026	0.820021
ENSG00000140968	IRF8	interferon_regulatory_factor_8	7531.16	0.0548321	0.0572619	0.957566	0.338282	0.820099
ENSG00000149089	APIP	APAF1_interacting_protein	426.324	-0.0864049	0.0902416	-0.957484	0.338323	0.820099
ENSG00000162642	C1orf52	chromosome_1_open_reading_frame_52	476.3	0.0789545	0.0824828	0.957223	0.338455	0.820099
ENSG00000169991	IFFO2	intermediate_filament_family_orphan_2	315.585	-0.0872714	0.0911241	-0.957721	0.338204	0.820099
ENSG00000185513	L3MBTL1	l(3)mbt-like_1_(Drosophila)	246.636	0.0915805	0.0956478	0.957476	0.338327	0.820099
ENSG00000204406	MBD5	methyl-CpG_binding_domain_protein_5	538.62	-0.0790662	0.0825911	-0.957321	0.338405	0.820099
ENSG00000237522	NONOP2	non-POU_domain_containing,_octamer-binding_pseudogene_2	30.7835	-0.101033	0.105536	-0.957333	0.338399	0.820099
ENSG00000179151	EDC3	enhancer_of_mRNA_decapping_3	788.457	0.0745879	0.077962	0.956721	0.338708	0.820579
ENSG00000100567	PSMA3	proteasome_subunit_alpha_3	1718.5	0.0649787	0.0679398	0.956415	0.338862	0.820684
ENSG00000147604	RPL7	ribosomal_protein_L7	6748.08	0.0546868	0.0571785	0.956422	0.338859	0.820684
ENSG00000135378	PRRG4	proline_rich_Gla_(G-carboxyglutamic_acid)_4_(transmembrane)	146.47	-0.101962	0.106634	-0.956184	0.338979	0.820699
ENSG00000149792	MRPL49	mitochondrial_ribosomal_protein_L49	1177.39	0.0688725	0.0720284	0.956185	0.338979	0.820699
ENSG00000132155	RAF1	Raf-1_proto-oncogene,_serine/threonine_kinase	2715.68	0.0618088	0.0646615	0.955882	0.339132	0.820799
ENSG00000282034	RP11-2C24.9	?	34.9671	-0.10052	0.105152	-0.955947	0.339099	0.820799
ENSG00000185164	NOMO2	NODAL_modulator_2	192.485	0.101504	0.106204	0.955746	0.339201	0.820831
ENSG00000009790	TRAF3IP3	TRAF3_interacting_protein_3	4453.13	-0.0602208	0.0631337	-0.953862	0.340153	0.821183
ENSG00000109323	MANBA	mannosidase,_beta_A,_lysosomal	1339.74	0.0652338	0.0684239	0.953377	0.340399	0.821183
ENSG00000113407	TARS	threonyl-tRNA_synthetase	3290.8	-0.0653087	0.0684662	-0.953881	0.340144	0.821183
ENSG00000115526	CHST10	carbohydrate_sulfotransferase_10	194.711	-0.095006	0.0996275	-0.953611	0.34028	0.821183
ENSG00000117984	CTSD	cathepsin_D	8368.21	0.105437	0.110593	0.953373	0.340401	0.821183
ENSG00000128311	TST	thiosulfate_sulfurtransferase_(rhodanese)	88.8677	0.10648	0.111637	0.953805	0.340182	0.821183
ENSG00000137571	SLCO5A1	solute_carrier_organic_anion_transporter_family_member_5A1	198.382	-0.0953397	0.0999937	-0.953457	0.340359	0.821183
ENSG00000137575	SDCBP	syndecan_binding_protein	3283.89	-0.0662061	0.0693183	-0.955104	0.339525	0.821183
ENSG00000143321	HDGF	hepatoma-derived_growth_factor	4060.65	-0.0564047	0.0590615	-0.955016	0.33957	0.821183
ENSG00000163155	LYSMD1	LysM,_putative_peptidoglycan-binding,_domain_containing_1	79.7985	0.106556	0.111702	0.95393	0.340119	0.821183
ENSG00000204311	DFNB59	deafness,_autosomal_recessive_59	24.4592	0.0956517	0.1002	0.954607	0.339776	0.821183
ENSG00000225489	RP11-390F4.3	?	63.4952	0.106639	0.111684	0.954824	0.339667	0.821183
ENSG00000232721	RP11-403I13.5	?	22.4131	-0.0929793	0.0974404	-0.954218	0.339973	0.821183
ENSG00000240370	U47924.6	?	37.837	0.102805	0.107771	0.953924	0.340122	0.821183
ENSG00000254469	RP11-849H4.2	Putative_short_transient_receptor_potential_channel_2-like_protein	104.588	-0.105012	0.109926	-0.955302	0.339425	0.821183
ENSG00000258725	PRC1-AS1	PRC1_antisense_RNA_1	31.0162	-0.0964248	0.100978	-0.954906	0.339625	0.821183
ENSG00000261359	PYCARD-AS1	PYCARD_antisense_RNA_1	21.4444	-0.0928878	0.0972972	-0.954681	0.339739	0.821183
ENSG00000267422	CTD-2554C21.1	?	26.1008	-0.0969555	0.101685	-0.953485	0.340344	0.821183
ENSG00000267855	NDUFA7	NADH:ubiquinone_oxidoreductase_subunit_A7	21.5251	-0.0930476	0.0975602	-0.953746	0.340212	0.821183
ENSG00000099999	RNF215	ring_finger_protein_215	115.196	0.105922	0.111124	0.953186	0.340496	0.821278
ENSG00000161526	SAP30BP	SAP30_binding_protein	1371.43	0.0626896	0.0657991	0.952743	0.340721	0.821552
ENSG00000219891	ZSCAN12P1	zinc_finger_and_SCAN_domain_containing_12_pseudogene_1	19.4556	-0.0881598	0.0925302	-0.952768	0.340707	0.821552
ENSG00000148660	CAMK2G	calcium/calmodulin-dependent_protein_kinase_II_gamma	706.832	-0.0718104	0.0753846	-0.952587	0.340799	0.821608
ENSG00000040275	SPDL1	spindle_apparatus_coiled-coil_protein_1	736.989	0.0830985	0.0873596	0.951224	0.341491	0.821681
ENSG00000101417	PXMP4	peroxisomal_membrane_protein_4	195.852	0.0965964	0.101674	0.950062	0.342081	0.821681
ENSG00000108556	CHRNE	cholinergic_receptor,_nicotinic_epsilon	19.538	0.0899765	0.0946292	0.950832	0.341689	0.821681
ENSG00000108700	CCL8	chemokine_(C-C_motif)_ligand_8	7511.74	-0.0686357	0.0721934	-0.95072	0.341746	0.821681
ENSG00000110002	VWA5A	von_Willebrand_factor_A_domain_containing_5A	242.042	0.0905615	0.0954039	0.949243	0.342497	0.821681
ENSG00000112874	NUDT12	nudix_hydrolase_12	58.9809	0.106003	0.111335	0.952111	0.341041	0.821681
ENSG00000120899	PTK2B	protein_tyrosine_kinase_2_beta	5919.28	0.0620584	0.0652599	0.950942	0.341634	0.821681
ENSG00000132004	FBXW9	F-box_and_WD_repeat_domain_containing_9	47.839	0.104313	0.1097	0.950885	0.341663	0.821681
ENSG00000133639	BTG1	B-cell_translocation_gene_1,_anti-proliferative	8432.56	0.0667613	0.0702305	0.950603	0.341806	0.821681
ENSG00000140575	IQGAP1	IQ_motif_containing_GTPase_activating_protein_1	17666.7	-0.0594189	0.0625822	-0.949453	0.34239	0.821681
ENSG00000145414	NAF1	nuclear_assembly_factor_1_ribonucleoprotein	350.852	-0.085665	0.0900806	-0.950982	0.341614	0.821681
ENSG00000152223	EPG5	ectopic_P-granules_autophagy_protein_5_homolog_(C._elegans)	2382.15	0.0598183	0.0629817	0.949773	0.342228	0.821681
ENSG00000152495	CAMK4	calcium/calmodulin-dependent_protein_kinase_IV	774.399	-0.0768531	0.0809206	-0.949734	0.342247	0.821681
ENSG00000155256	ZFYVE27	zinc_finger,_FYVE_domain_containing_27	658.56	0.087469	0.0918473	0.952331	0.340929	0.821681
ENSG00000161057	PSMC2	proteasome_26S_subunit,_ATPase_2	1706.37	0.0656677	0.0691425	0.949745	0.342242	0.821681
ENSG00000163933	RFT1	RFT1_homolog	440.677	0.0833542	0.0877177	0.950255	0.341983	0.821681
ENSG00000164056	SPRY1	sprouty_RTK_signaling_antagonist_1	118.251	-0.10233	0.10759	-0.951108	0.34155	0.821681
ENSG00000167600	CYP2S1	cytochrome_P450_family_2_subfamily_S_member_1	181.689	-0.100944	0.106216	-0.950365	0.341927	0.821681
ENSG00000174628	IQCK	IQ_motif_containing_K	26.3672	-0.0956698	0.100777	-0.949317	0.342459	0.821681
ENSG00000177105	RHOG	ras_homolog_family_member_G	1832.54	0.0727883	0.0766725	0.949341	0.342447	0.821681
ENSG00000177889	UBE2N	ubiquitin_conjugating_enzyme_E2N	2688.03	-0.0602161	0.0633288	-0.950848	0.341682	0.821681
ENSG00000179388	EGR3	early_growth_response_3	1379.39	-0.0693685	0.0728725	-0.951916	0.341139	0.821681
ENSG00000184470	TXNRD2	thioredoxin_reductase_2	285.642	0.0928349	0.0976076	0.951103	0.341552	0.821681
ENSG00000188305	C19orf35	chromosome_19_open_reading_frame_35	143.147	0.104071	0.109436	0.950974	0.341618	0.821681
ENSG00000203875	SNHG5	small_nucleolar_RNA_host_gene_5	973.474	0.0768492	0.0807595	0.951581	0.341309	0.821681
ENSG00000213203	GIMAP1	GTPase,_IMAP_family_member_1	173.21	-0.0991955	0.104402	-0.950126	0.342048	0.821681
ENSG00000214787	MS4A4E	membrane-spanning_4-domains,_subfamily_A,_member_4E	45.4347	0.103975	0.109411	0.95032	0.341949	0.821681
ENSG00000237440	ZNF737	zinc_finger_protein_737	742.96	-0.0795461	0.0836319	-0.951146	0.34153	0.821681
ENSG00000272894	RP5-1159O4.1	?	45.0928	0.104589	0.110133	0.949664	0.342283	0.821681
ENSG00000278576	RP11-507K2.6	?	21.0527	-0.0857512	0.0903134	-0.949485	0.342374	0.821681
ENSG00000119686	FLVCR2	feline_leukemia_virus_subgroup_C_cellular_receptor_family_member_2	468.302	0.0821302	0.0865545	0.948884	0.34268	0.821986
ENSG00000136935	GOLGA1	golgin_A1	845.28	0.0720656	0.0759593	0.948739	0.342753	0.82203
ENSG00000146278	PNRC1	proline_rich_nuclear_receptor_coactivator_1	3596.13	-0.0621973	0.0655963	-0.948184	0.343036	0.822574
ENSG00000075975	MKRN2	makorin_ring_finger_protein_2	756.108	0.0705748	0.0745823	0.946268	0.344012	0.822619
ENSG00000100908	EMC9	ER_membrane_protein_complex_subunit_9	149.742	-0.0985377	0.104216	-0.945512	0.344397	0.822619
ENSG00000109586	GALNT7	polypeptide_N-acetylgalactosaminyltransferase_7	762.467	-0.0733214	0.0775387	-0.94561	0.344347	0.822619
ENSG00000112232	KHDRBS2	KH_domain_containing,_RNA_binding,_signal_transduction_associated_2	55.5409	0.104677	0.110864	0.944195	0.34507	0.822619
ENSG00000114346	ECT2	epithelial_cell_transforming_2	751.244	0.0731621	0.0774915	0.944132	0.345102	0.822619
ENSG00000116205	TCEANC2	transcription_elongation_factor_A_(SII)_N-terminal_and_central_domain_containing_2	840.599	-0.0748331	0.0789669	-0.947651	0.343307	0.822619
ENSG00000123933	MXD4	MAX_dimerization_protein_4	1049.88	0.0829102	0.0875932	0.946536	0.343875	0.822619
ENSG00000125648	SLC25A23	solute_carrier_family_25_(mitochondrial_carrier;_phosphate_carrier),_member_23;solute_carrier_family_25_(mitochondrial_carrier;_phosphate_carrier),_member_23;solute_carrier_family_25_(mitochondrial_carrier;_phosphate_carrier),_member_23;solute_carrier_family_25_(mitochondrial_carrier;_phosphate_carrier),_member_23;solute_carrier_family_25_(mitochondrial_carrier;_phosphate_carrier),_member_23;solu…	739.892	0.0771752	0.0814209	0.947855	0.343203	0.822619
ENSG00000128654	MTX2	metaxin_2	306.326	0.0913449	0.0967633	0.944003	0.345168	0.822619
ENSG00000131023	LATS1	large_tumor_suppressor_kinase_1	1753.38	-0.065115	0.068957	-0.944285	0.345024	0.822619
ENSG00000134744	ZCCHC11	zinc_finger,_CCHC_domain_containing_11	4125.85	-0.068672	0.0725223	-0.946908	0.343686	0.822619
ENSG00000135723	FHOD1	formin_homology_2_domain_containing_1	1114.35	0.0789638	0.0833936	0.946881	0.343699	0.822619
ENSG00000137802	MAPKBP1	mitogen-activated_protein_kinase_binding_protein_1	816.147	-0.0733726	0.0776795	-0.944556	0.344885	0.822619
ENSG00000140320	BAHD1	bromo_adjacent_homology_domain_containing_1	801.825	0.0858741	0.0906885	0.946913	0.343683	0.822619
ENSG00000143393	PI4KB	phosphatidylinositol_4-kinase,_catalytic,_beta	2135.5	0.0637538	0.0673893	0.946053	0.344121	0.822619
ENSG00000150457	LATS2	large_tumor_suppressor_kinase_2	332.881	0.0889106	0.0941579	0.944272	0.345031	0.822619
ENSG00000151502	VPS26B	VPS26_retromer_complex_component_B	822.368	0.0807658	0.0854902	0.944738	0.344792	0.822619
ENSG00000154957	ZNF18	zinc_finger_protein_18	211.855	0.0937362	0.0992981	0.943988	0.345176	0.822619
ENSG00000157796	WDR19	WD_repeat_domain_19	600.009	-0.074261	0.0786235	-0.944514	0.344907	0.822619
ENSG00000171475	WIPF2	WAS/WASL_interacting_protein_family_member_2	1722.52	-0.0640241	0.0676034	-0.947055	0.343611	0.822619
ENSG00000172243	CLEC7A	C-type_lectin_domain_family_7_member_A	792.588	-0.0790643	0.0835199	-0.946653	0.343816	0.822619
ENSG00000172732	MUS81	MUS81_structure-specific_endonuclease_subunit	933.209	0.0770959	0.0815001	0.94596	0.344169	0.822619
ENSG00000177981	ASB8	ankyrin_repeat_and_SOCS_box_containing_8	685.778	0.0718646	0.0760336	0.945169	0.344573	0.822619
ENSG00000184441	AP001062.7	?	148.244	0.100236	0.105935	0.946204	0.344045	0.822619
ENSG00000184635	ZNF93	zinc_finger_protein_93	455.586	-0.0948152	0.10037	-0.944654	0.344836	0.822619
ENSG00000189067	LITAF	lipopolysaccharide-induced_TNF_factor	5411.22	-0.0542368	0.0572275	-0.94774	0.343262	0.822619
ENSG00000197620	CXorf40A	chromosome_X_open_reading_frame_40A	221.359	0.0927123	0.0980682	0.945386	0.344462	0.822619
ENSG00000197965	MPZL1	myelin_protein_zero-like_1	1033.37	0.0689188	0.0729163	0.945178	0.344568	0.822619
ENSG00000203709	C1orf132	chromosome_1_open_reading_frame_132	1165.34	-0.0691379	0.073143	-0.945243	0.344535	0.822619
ENSG00000203791	METTL10	methyltransferase_like_10	117.838	0.104002	0.109843	0.946825	0.343728	0.822619
ENSG00000220205	VAMP2	vesicle_associated_membrane_protein_2	1169.25	-0.071549	0.0755642	-0.946865	0.343708	0.822619
ENSG00000237298	TTN-AS1	TTN_antisense_RNA_1	551.777	-0.0779732	0.0823367	-0.947004	0.343637	0.822619
ENSG00000240403	KIR3DL2	killer_cell_immunoglobulin-like_receptor,_three_domains,_long_cytoplasmic_tail,_2	21.3931	0.0896276	0.094701	0.946428	0.34393	0.822619
ENSG00000243107	AC000120.7	?	18.2332	0.0879084	0.0929356	0.945907	0.344196	0.822619
ENSG00000248632	RP11-366M4.11	?	51.3848	0.104468	0.11046	0.945751	0.344275	0.822619
ENSG00000262001	DLGAP1-AS2	DLGAP1_antisense_RNA_2	107.446	-0.104211	0.110334	-0.9445	0.344914	0.822619
ENSG00000272221	XXbac-BPG181B23.7	?	101.357	0.104604	0.110377	0.947701	0.343282	0.822619
ENSG00000273824	RP11-81H14.1	?	87.9066	-0.105089	0.111202	-0.945032	0.344643	0.822619
ENSG00000277147	LINC00869	long_intergenic_non-protein_coding_RNA_869	291.289	-0.0899262	0.0952716	-0.943893	0.345224	0.822619
ENSG00000185359	HGS	hepatocyte_growth_factor-regulated_tyrosine_kinase_substrate	2122.61	0.0758853	0.0804182	0.943633	0.345357	0.822803
ENSG00000168256	NKIRAS2	NFKB_inhibitor_interacting_Ras-like_2	724.343	0.0750008	0.0795172	0.943203	0.345577	0.823195
ENSG00000166501	PRKCB	protein_kinase_C,_beta	7107.49	0.055154	0.0585146	0.942569	0.345901	0.823834
ENSG00000071462	WBSCR22	Williams_Beuren_syndrome_chromosome_region_22	910.659	0.0698645	0.074155	0.942141	0.346121	0.824183
ENSG00000205763	RP9P	retinitis_pigmentosa_9_pseudogene	39.5361	-0.0996084	0.105734	-0.942065	0.346159	0.824183
ENSG00000197712	FAM114A1	family_with_sequence_similarity_114_member_A1	93.8057	0.10383	0.110232	0.941925	0.346231	0.824222
ENSG00000245614	DDX11-AS1	DDX11_antisense_RNA_1	24.1461	0.0928531	0.0985964	0.941749	0.346321	0.824303
ENSG00000006744	ELAC2	elaC_ribonuclease_Z_2	1667.37	0.0622737	0.0661606	0.941251	0.346576	0.824778
ENSG00000188976	NOC2L	NOC2-like_nucleolar_associated_transcriptional_repressor	1532.24	0.0653432	0.0694412	0.940986	0.346712	0.824968
ENSG00000091640	SPAG7	sperm_associated_antigen_7	807.683	0.0720082	0.0765389	0.940805	0.346805	0.825056
ENSG00000226179	LINC00685	long_intergenic_non-protein_coding_RNA_685	39.8409	-0.10078	0.107154	-0.940518	0.346952	0.825274
ENSG00000100030	MAPK1	mitogen-activated_protein_kinase_1	4400.6	-0.0526207	0.0559966	-0.939713	0.347365	0.825346
ENSG00000100997	ABHD12	abhydrolase_domain_containing_12	946.425	0.0807083	0.0858412	0.940205	0.347112	0.825346
ENSG00000107758	PPP3CB	protein_phosphatase_3,_catalytic_subunit,_beta_isozyme	1586.07	0.0613183	0.0652568	0.939647	0.347399	0.825346
ENSG00000135404	CD63	CD63_molecule	2231.83	0.0751832	0.079954	0.940331	0.347048	0.825346
ENSG00000151116	UEVLD	UEV_and_lactate/malate_dehyrogenase_domains	685.506	-0.0768661	0.0817948	-0.939743	0.347349	0.825346
ENSG00000167196	FBXO22	F-box_protein_22	1380.32	-0.0688927	0.0732917	-0.939979	0.347229	0.825346
ENSG00000171824	EXOSC10	exosome_component_10	2453.76	-0.0620323	0.0660104	-0.939737	0.347353	0.825346
ENSG00000198799	LRIG2	leucine-rich_repeats_and_immunoglobulin-like_domains_2	925.091	-0.0768064	0.0817448	-0.939588	0.347429	0.825346
ENSG00000139266	MARCH9	membrane_associated_ring-CH-type_finger_9	559.017	0.0849561	0.0904612	0.939144	0.347657	0.825755
ENSG00000204839	MROH6	maestro_heat-like_repeat_family_member_6	145.231	0.104269	0.111051	0.938932	0.347766	0.825881
ENSG00000168795	ZBTB5	zinc_finger_and_BTB_domain_containing_5	621.712	-0.0758772	0.0808229	-0.938809	0.347829	0.825898
ENSG00000073584	SMARCE1	SWI/SNF_related,_matrix_associated,_actin_dependent_regulator_of_chromatin,_subfamily_e,_member_1	1588.5	-0.0622249	0.066387	-0.937306	0.348601	0.826272
ENSG00000112299	VNN1	vanin_1	161.383	0.0984829	0.105056	0.937434	0.348535	0.826272
ENSG00000125826	RBCK1	RanBP-type_and_C3HC4-type_zinc_finger_containing_1	2227.25	0.0756578	0.0806717	0.937847	0.348323	0.826272
ENSG00000148468	FAM171A1	family_with_sequence_similarity_171_member_A1	46.9766	0.103243	0.110102	0.93771	0.348393	0.826272
ENSG00000165555	NOXRED1	NADP-dependent_oxidoreductase_domain_containing_1	22.2967	0.0921596	0.0983141	0.937399	0.348553	0.826272
ENSG00000172315	TP53RK	TP53_regulating_kinase	559.284	-0.0748326	0.0797796	-0.937991	0.348249	0.826272
ENSG00000205583	STAG3L1	stromal_antigen_3-like_1_(pseudogene)	55.567	-0.104666	0.111595	-0.937915	0.348288	0.826272
ENSG00000232559	GS1-124K5.12	?	111.209	-0.102544	0.109356	-0.937707	0.348395	0.826272
ENSG00000237441	RGL2	ral_guanine_nucleotide_dissociation_stimulator-like_2	1046.29	0.0803538	0.085703	0.937585	0.348458	0.826272
ENSG00000259793	RP11-400N9.1	?	23.2965	-0.0936374	0.0998014	-0.938237	0.348123	0.826272
ENSG00000263072	ZNF213-AS1	ZNF213_antisense_RNA_1_(head_to_head)	192.165	-0.0944204	0.10064	-0.938197	0.348143	0.826272
ENSG00000152952	PLOD2	procollagen-lysine,_2-oxoglutarate_5-dioxygenase_2	19.8354	-0.0892421	0.0952563	-0.936862	0.348829	0.826326
ENSG00000167371	PRRT2	proline-rich_transmembrane_protein_2	41.2786	-0.0964184	0.10289	-0.937106	0.348704	0.826326
ENSG00000253729	PRKDC	protein_kinase,_DNA-activated,_catalytic_polypeptide	12589.4	0.0543192	0.0579821	0.936827	0.348847	0.826326
ENSG00000267838	AC008746.12	?	30.1693	-0.0970469	0.103574	-0.936984	0.348767	0.826326
ENSG00000004700	RECQL	RecQ_helicase-like	3014.16	0.0642103	0.0685575	0.93659	0.348969	0.826483
ENSG00000164440	TXLNB	taxilin_beta	90.4266	-0.103437	0.11046	-0.93642	0.349057	0.826557
ENSG00000071242	RPS6KA2	ribosomal_protein_S6_kinase,_90kDa,_polypeptide_2	333.838	0.0867667	0.0926797	0.9362	0.34917	0.826561
ENSG00000141551	CSNK1D	casein_kinase_1,_delta	2879.14	0.0633497	0.0676616	0.936273	0.349133	0.826561
ENSG00000182324	KCNJ14	potassium_channel,_inwardly_rectifying_subfamily_J,_member_14	23.9718	-0.0930285	0.0993958	-0.935939	0.349304	0.826747
ENSG00000078967	UBE2D4	ubiquitin_conjugating_enzyme_E2D_4_(putative)	291.978	-0.08578	0.0916859	-0.935586	0.349486	0.826877
ENSG00000130779	CLIP1	CAP-Gly_domain_containing_linker_protein_1	3315.03	-0.0640677	0.0684924	-0.935399	0.349583	0.826877
ENSG00000164597	COG5	component_of_oligomeric_golgi_complex_5	1097.6	-0.075123	0.0803039	-0.935483	0.349539	0.826877
ENSG00000196967	ZNF585A	zinc_finger_protein_585A	421.411	-0.0912001	0.097496	-0.935423	0.34957	0.826877
ENSG00000105325	FZR1	fizzy/cell_division_cycle_20_related_1	928.267	0.07885	0.0843415	0.93489	0.349845	0.826967
ENSG00000137171	KLC4	kinesin_light_chain_4	275.25	0.087808	0.0939142	0.934981	0.349798	0.826967
ENSG00000156642	NPTN	neuroplastin	1470.38	-0.0633644	0.067769	-0.935006	0.349785	0.826967
ENSG00000158517	NCF1	neutrophil_cytosolic_factor_1	2701.78	-0.0629009	0.0672727	-0.935014	0.349781	0.826967
ENSG00000006638	TBXA2R	thromboxane_A2_receptor	18.6774	-0.0853122	0.0913075	-0.934339	0.350129	0.826979
ENSG00000151353	TMEM18	transmembrane_protein_18	425.685	0.080653	0.086321	0.934338	0.350129	0.826979
ENSG00000160323	ADAMTS13	ADAM_metallopeptidase_with_thrombospondin_type_1_motif_13	65.9863	0.104474	0.111772	0.934707	0.349939	0.826979
ENSG00000259956	RBM15B	RNA_binding_motif_protein_15B	1728.78	0.061046	0.0653172	0.934608	0.34999	0.826979
ENSG00000261366	MANEA-AS1	MANEA_antisense_RNA_1_(head_to_head)	51.9493	-0.101729	0.108868	-0.934418	0.350088	0.826979
ENSG00000196689	TRPV1	transient_receptor_potential_cation_channel,_subfamily_V,_member_1	114.267	0.103901	0.111217	0.934221	0.35019	0.826989
ENSG00000105520	PLPPR2	phospholipid_phosphatase_related_2	110.639	0.102066	0.109291	0.933897	0.350357	0.82712
ENSG00000109790	KLHL5	kelch_like_family_member_5	1365.82	0.0647624	0.069341	0.93397	0.35032	0.82712
ENSG00000014914	MTMR11	myotubularin_related_protein_11	28.1954	0.0961518	0.102985	0.933648	0.350486	0.827162
ENSG00000023892	DEF6	DEF6,_guanine_nucleotide_exchange_factor	2453.66	0.0703077	0.0753205	0.933448	0.350589	0.827162
ENSG00000113273	ARSB	arylsulfatase_B	1122.29	-0.0673234	0.0722086	-0.932346	0.351158	0.827162
ENSG00000135842	FAM129A	family_with_sequence_similarity_129_member_A	3410.5	0.0566722	0.0607815	0.932392	0.351134	0.827162
ENSG00000137269	LRRC1	leucine_rich_repeat_containing_1	112.392	0.101398	0.108721	0.932642	0.351005	0.827162
ENSG00000140718	FTO	fat_mass_and_obesity_associated	697.676	-0.0756558	0.0810891	-0.932996	0.350822	0.827162
ENSG00000151694	ADAM17	ADAM_metallopeptidase_domain_17	1558.51	0.0595725	0.0638216	0.933422	0.350602	0.827162
ENSG00000163755	HPS3	Hermansky-Pudlak_syndrome_3	1665.39	0.0587146	0.0629527	0.932678	0.350986	0.827162
ENSG00000164548	TRA2A	transformer_2_alpha_homolog_(Drosophila)	2232.48	-0.0717957	0.0769666	-0.932817	0.350914	0.827162
ENSG00000168826	ZBTB49	zinc_finger_and_BTB_domain_containing_49	173.777	-0.0960811	0.103017	-0.932672	0.350989	0.827162
ENSG00000169762	TAPT1	transmembrane_anterior_posterior_transformation_1	925.598	-0.0680799	0.0729664	-0.933031	0.350804	0.827162
ENSG00000171960	PPIH	peptidylprolyl_isomerase_H_(cyclophilin_H)	577.032	0.0754508	0.0808448	0.933279	0.350676	0.827162
ENSG00000232063	RP11-307E17.8	?	162.437	-0.0974897	0.104502	-0.9329	0.350872	0.827162
ENSG00000270012	LL0XNC01-7P3.1	?	77.6134	-0.104256	0.111795	-0.932557	0.351049	0.827162
ENSG00000136628	EPRS	glutamyl-prolyl-tRNA_synthetase	4483.97	0.0544788	0.0584474	0.932099	0.351285	0.82733
ENSG00000247679	RP11-1277A3.1	?	53.8257	-0.102889	0.110464	-0.931425	0.351634	0.827887
ENSG00000267598	CTC-250I14.6	?	29.1749	-0.0967981	0.103918	-0.931487	0.351602	0.827887
ENSG00000198952	SMG5	SMG5_nonsense_mediated_mRNA_decay_factor	2889.97	0.0692351	0.0743447	0.931271	0.351713	0.827943
ENSG00000109689	STIM2	stromal_interaction_molecule_2	1723.27	-0.0675884	0.0725904	-0.931093	0.351805	0.827973
ENSG00000132591	ERAL1	Era-like_12S_mitochondrial_rRNA_chaperone_1	848.04	0.0707213	0.0759603	0.93103	0.351838	0.827973
ENSG00000076984	MAP2K7	mitogen-activated_protein_kinase_kinase_7	1143.5	0.0758461	0.081568	0.929852	0.352448	0.828265
ENSG00000083838	ZNF446	zinc_finger_protein_446	97.6352	0.103805	0.11164	0.929816	0.352466	0.828265
ENSG00000100442	FKBP3	FK506_binding_protein_3	1130.19	0.0637194	0.0685197	0.929943	0.3524	0.828265
ENSG00000108578	BLMH	bleomycin_hydrolase	889.924	0.0665281	0.0715493	0.929822	0.352463	0.828265
ENSG00000113520	IL4	interleukin_4	23.8631	-0.0886319	0.0952876	-0.930152	0.352292	0.828265
ENSG00000156711	MAPK13	mitogen-activated_protein_kinase_13	958.828	-0.0722325	0.0776391	-0.930363	0.352183	0.828265
ENSG00000160294	MCM3AP	minichromosome_maintenance_complex_component_3_associated_protein	3215.9	0.0665709	0.0715557	0.930337	0.352197	0.828265
ENSG00000175387	SMAD2	SMAD_family_member_2	2028.74	-0.0698163	0.0750592	-0.93015	0.352294	0.828265
ENSG00000213337	ANKRD39	ankyrin_repeat_domain_39	88.1571	0.103403	0.111137	0.930412	0.352158	0.828265
ENSG00000100836	PABPN1	poly(A)_binding_protein,_nuclear_1	1257.24	0.0889795	0.0957077	0.9297	0.352526	0.828274
ENSG00000120896	SORBS3	sorbin_and_SH3_domain_containing_3	529.699	-0.0785045	0.0844937	-0.929116	0.352829	0.8286
ENSG00000151779	NBAS	neuroblastoma_amplified_sequence	1440.08	0.063096	0.0679062	0.929164	0.352804	0.8286
ENSG00000232442	CTD-3184A7.4	?	163.22	0.100574	0.10826	0.929	0.352889	0.8286
ENSG00000273117	AC144652.1	?	28.7765	-0.0965777	0.103955	-0.929034	0.352872	0.8286
ENSG00000110011	DNAJC4	DnaJ_heat_shock_protein_family_(Hsp40)_member_C4	764.282	0.0809016	0.0871199	0.928624	0.353084	0.828815
ENSG00000135341	MAP3K7	mitogen-activated_protein_kinase_kinase_kinase_7	1709.55	-0.0657648	0.0708209	-0.928607	0.353093	0.828815
ENSG00000065518	NDUFB4	NADH:ubiquinone_oxidoreductase_subunit_B4	1070.61	0.0656592	0.0707655	0.927841	0.35349	0.82943
ENSG00000106003	LFNG	LFNG_O-fucosylpeptide_3-beta-N-acetylglucosaminyltransferase	701.254	0.0961285	0.103624	0.92767	0.353579	0.82943
ENSG00000123384	LRP1	LDL_receptor_related_protein_1	3299.09	0.0788094	0.0849483	0.927733	0.353546	0.82943
ENSG00000143418	CERS2	ceramide_synthase_2	2194.99	0.0653527	0.0704465	0.927693	0.353567	0.82943
ENSG00000099624	ATP5D	ATP_synthase,_H+_transporting,_mitochondrial_F1_complex,_delta_subunit	769.635	0.0881939	0.0950885	0.927493	0.353671	0.829513
ENSG00000090686	USP48	ubiquitin_specific_peptidase_48	3089.77	0.0632708	0.0682376	0.927213	0.353816	0.829643
ENSG00000171160	MORN4	MORN_repeat_containing_4	25.3457	0.0926952	0.0999765	0.92717	0.353838	0.829643
ENSG00000125967	NECAB3	N-terminal_EF-hand_calcium_binding_protein_3	156.107	0.102846	0.111002	0.926526	0.354173	0.830194
ENSG00000152219	ARL14EP	ADP_ribosylation_factor_like_GTPase_14_effector_protein	783.119	0.0691587	0.074645	0.926502	0.354185	0.830194
ENSG00000169062	UPF3A	UPF3_regulator_of_nonsense_transcripts_homolog_A_(yeast)	1362.46	-0.0637965	0.0688851	-0.92613	0.354378	0.830515
ENSG00000105821	DNAJC2	DnaJ_heat_shock_protein_family_(Hsp40)_member_C2	1033.49	-0.0754	0.0814371	-0.925869	0.354514	0.8307
ENSG00000234616	JRK	Jrk_helix-turn-helix_protein	820.621	0.0818234	0.088385	0.925761	0.35457	0.8307
ENSG00000131142	CCL25	chemokine_(C-C_motif)_ligand_25	24.6991	0.0925285	0.0999844	0.925429	0.354743	0.830711
ENSG00000167797	CDK2AP2	cyclin-dependent_kinase_2_associated_protein_2	907.421	0.0732703	0.0791697	0.925484	0.354714	0.830711
ENSG00000231752	EMBP1	embigin_pseudogene_1	83.018	-0.103229	0.11154	-0.925485	0.354713	0.830711
ENSG00000128872	TMOD2	tropomodulin_2	881.4	-0.0694764	0.075116	-0.924922	0.355006	0.830801
ENSG00000170759	KIF5B	kinesin_family_member_5B	5029.42	-0.0546613	0.0590888	-0.92507	0.354929	0.830801
ENSG00000173546	CSPG4	chondroitin_sulfate_proteoglycan_4	91.5609	0.103267	0.111617	0.925195	0.354864	0.830801
ENSG00000175602	CCDC85B	coiled-coil_domain_containing_85B	510.985	0.0902782	0.0976059	0.924925	0.355005	0.830801
ENSG00000031081	ARHGAP31	Rho_GTPase_activating_protein_31	1969.54	-0.0648404	0.0701287	-0.924592	0.355178	0.830903
ENSG00000096384	HSP90AB1	heat_shock_protein_90kDa_alpha_family_class_B_member_1	23019.8	-0.0491087	0.0531495	-0.923973	0.3555	0.830903
ENSG00000126970	ZC4H2	zinc_finger,_C4H2_domain_containing	234.658	0.0922639	0.0999197	0.923381	0.355809	0.830903
ENSG00000128989	ARPP19	cAMP_regulated_phosphoprotein_19kDa	4543.53	-0.0542405	0.0586657	-0.92457	0.35519	0.830903
ENSG00000130222	GADD45G	growth_arrest_and_DNA_damage_inducible_gamma	102.804	-0.1017	0.110143	-0.923345	0.355828	0.830903
ENSG00000130717	UCK1	uridine-cytidine_kinase_1	465.671	0.0829755	0.0897692	0.92432	0.35532	0.830903
ENSG00000146192	FGD2	FYVE,_RhoGEF_and_PH_domain_containing_2	6160.7	0.0635103	0.0687052	0.924387	0.355285	0.830903
ENSG00000164620	RELL2	RELT-like_2	280.736	0.091499	0.099076	0.923523	0.355735	0.830903
ENSG00000167074	TEF	thyrotrophic_embryonic_factor	256.063	0.0896391	0.0970442	0.923694	0.355646	0.830903
ENSG00000173846	PLK3	polo-like_kinase_3	678.235	0.0775044	0.0838571	0.924244	0.355359	0.830903
ENSG00000183077	AFMID	arylformamidase	265.954	0.0871662	0.0944043	0.923328	0.355836	0.830903
ENSG00000196756	SNHG17	small_nucleolar_RNA_host_gene_17	277.626	-0.087468	0.0946902	-0.923728	0.355628	0.830903
ENSG00000242732	RGAG4	retrotransposon_gag_domain_containing_4	212.891	-0.0967152	0.10468	-0.923917	0.355529	0.830903
ENSG00000254402	LRRC24	leucine_rich_repeat_containing_24	31.3693	-0.0931531	0.10084	-0.923775	0.355603	0.830903
ENSG00000053254	FOXN3	forkhead_box_N3	4176.05	-0.0574839	0.0623742	-0.921597	0.356739	0.83091
ENSG00000074181	NOTCH3	notch_3	33.3341	0.0953745	0.10344	0.92203	0.356513	0.83091
ENSG00000100505	TRIM9	tripartite_motif_containing_9	19.3933	0.0863986	0.0938251	0.920847	0.35713	0.83091
ENSG00000105409	ATP1A3	ATPase,_Na+/K+_transporting,_alpha_3_polypeptide	45.2529	0.101483	0.109988	0.922674	0.356177	0.83091
ENSG00000109861	CTSC	cathepsin_C	1858.14	-0.0635615	0.068997	-0.921221	0.356935	0.83091
ENSG00000113456	RAD1	RAD1_checkpoint_DNA_exonuclease	703.124	0.0719196	0.0779451	0.922696	0.356166	0.83091
ENSG00000118762	PKD2	polycystic_kidney_disease_2_(autosomal_dominant)	521.431	-0.0739069	0.0801395	-0.922229	0.356409	0.83091
ENSG00000125246	CLYBL	citrate_lyase_beta_like	107.812	0.102487	0.111308	0.920751	0.35718	0.83091
ENSG00000125814	NAPB	NSF_attachment_protein_beta	396.304	0.0797472	0.0865866	0.921011	0.357044	0.83091
ENSG00000127946	HIP1	huntingtin_interacting_protein_1	1451.31	-0.0671923	0.0729767	-0.920736	0.357188	0.83091
ENSG00000130347	RTN4IP1	reticulon_4_interacting_protein_1	152.768	0.0977444	0.105981	0.92228	0.356383	0.83091
ENSG00000137343	ATAT1	alpha_tubulin_acetyltransferase_1	294.443	-0.0865914	0.0940107	-0.92108	0.357009	0.83091
ENSG00000147789	ZNF7	zinc_finger_protein_7	452.285	-0.0788827	0.0855557	-0.922003	0.356527	0.83091
ENSG00000151233	GXYLT1	glucoside_xylosyltransferase_1	1044.41	-0.0709223	0.0768946	-0.92233	0.356356	0.83091
ENSG00000160410	SHKBP1	SH3KBP1_binding_protein_1	2284.71	0.0716767	0.0777712	0.921635	0.356719	0.83091
ENSG00000166199	ALKBH3	alkB_homolog_3,_alpha-ketoglutarate-dependent_dioxygenase	387.686	-0.0833672	0.0905426	-0.920751	0.35718	0.83091
ENSG00000166716	ZNF592	zinc_finger_protein_592	2477.7	-0.0575632	0.0624219	-0.922163	0.356444	0.83091
ENSG00000167525	PROCA1	protein_interacting_with_cyclin_A1	177.88	-0.0925047	0.100388	-0.921469	0.356806	0.83091
ENSG00000170006	TMEM154	transmembrane_protein_154	2200.71	-0.065425	0.0709244	-0.92246	0.356288	0.83091
ENSG00000188295	ZNF669	zinc_finger_protein_669	205.101	0.0919246	0.0997015	0.921998	0.356529	0.83091
ENSG00000204852	TCTN1	tectonic_family_member_1	413.296	-0.0787361	0.0853179	-0.922857	0.356082	0.83091
ENSG00000213654	GPSM3	G-protein_signaling_modulator_3	3095.8	0.0795748	0.0863483	0.921556	0.35676	0.83091
ENSG00000251247	ZNF345	zinc_finger_protein_345	209.757	0.0906692	0.0983547	0.92186	0.356602	0.83091
ENSG00000259877	RP11-46C24.7	?	58.6231	0.102865	0.111576	0.921928	0.356566	0.83091
ENSG00000129071	MBD4	methyl-CpG_binding_domain_4_DNA_glycosylase	2387.26	0.0608159	0.0660818	0.920313	0.357409	0.831164
ENSG00000186517	ARHGAP30	Rho_GTPase_activating_protein_30	6305.88	0.0651545	0.0707886	0.920409	0.357359	0.831164
ENSG00000134852	CLOCK	clock_circadian_regulator	906.758	-0.0748698	0.0814197	-0.919554	0.357806	0.831343
ENSG00000140948	ZCCHC14	zinc_finger,_CCHC_domain_containing_14	325.644	0.084657	0.0920577	0.919609	0.357777	0.831343
ENSG00000167004	PDIA3	protein_disulfide_isomerase_family_A_member_3	7601.49	-0.0579758	0.0630209	-0.919947	0.357601	0.831343
ENSG00000203667	COX20	COX20_cytochrome_c_oxidase_assembly_factor	953.499	-0.0701491	0.0762888	-0.91952	0.357824	0.831343
ENSG00000246982	RP1-179N16.6	?	72.8198	-0.102691	0.11164	-0.919835	0.357659	0.831343
ENSG00000280537	RP11-33O4.2	?	20.3573	-0.0886721	0.0964134	-0.919707	0.357726	0.831343
ENSG00000179029	TMEM107	transmembrane_protein_107	137.577	0.100229	0.109053	0.919085	0.358051	0.831741
ENSG00000100483	VCPKMT	valosin_containing_protein_lysine_(K)_methyltransferase	320.075	0.0860976	0.0937457	0.918417	0.358401	0.832291
ENSG00000150510	FAM124A	family_with_sequence_similarity_124_member_A	102.187	0.102475	0.111572	0.918466	0.358375	0.832291
ENSG00000070882	OSBPL3	oxysterol_binding_protein_like_3	2043.73	0.0558617	0.06088	0.91757	0.358844	0.832321
ENSG00000105983	LMBR1	limb_development_membrane_protein_1	1175.32	-0.0650486	0.0708491	-0.918128	0.358552	0.832321
ENSG00000122863	CHST3	carbohydrate_(chondroitin_6)_sulfotransferase_3	29.1783	-0.0952857	0.103793	-0.918032	0.358602	0.832321
ENSG00000140743	CDR2	cerebellar_degeneration_related_protein_2	538.838	0.074924	0.0816427	0.917706	0.358773	0.832321
ENSG00000155755	TMEM237	transmembrane_protein_237	138.797	0.0992161	0.108114	0.917702	0.358775	0.832321
ENSG00000167258	CDK12	cyclin-dependent_kinase_12	4148.01	-0.0628912	0.0685343	-0.91766	0.358797	0.832321
ENSG00000273759	RP4-563E14.1	?	39.8243	-0.0985968	0.107459	-0.917532	0.358864	0.832321
ENSG00000276600	RAB7B	RAB7B,_member_RAS_oncogene_family	112.273	0.102579	0.111781	0.917686	0.358783	0.832321
ENSG00000003393	ALS2	ALS2,_alsin_Rho_guanine_nucleotide_exchange_factor	620.908	0.0712334	0.0780604	0.912541	0.361484	0.832424
ENSG00000007923	DNAJC11	DnaJ_heat_shock_protein_family_(Hsp40)_member_C11	1350.06	-0.0596875	0.0653015	-0.91403	0.360701	0.832424
ENSG00000067606	PRKCZ	protein_kinase_C,_zeta	343.152	-0.0802991	0.0879333	-0.913181	0.361147	0.832424
ENSG00000075945	KIFAP3	kinesin-associated_protein_3	606.968	0.0730201	0.0799884	0.912884	0.361304	0.832424
ENSG00000092847	AGO1	argonaute_1,_RISC_catalytic_component	1700.86	-0.0598049	0.0653289	-0.915444	0.359959	0.832424
ENSG00000095059	DHPS	deoxyhypusine_synthase	954.351	0.079025	0.0866163	0.912357	0.361581	0.832424
ENSG00000099282	TSPAN15	tetraspanin_15	38.8067	-0.0989056	0.108357	-0.912772	0.361362	0.832424
ENSG00000105866	SP4	Sp4_transcription_factor	1045.93	-0.0643387	0.0702139	-0.916324	0.359497	0.832424
ENSG00000107362	ABHD17B	abhydrolase_domain_containing_17B	512.634	0.0749542	0.0821691	0.912194	0.361666	0.832424
ENSG00000108352	RAPGEFL1	Rap_guanine_nucleotide_exchange_factor_like_1	102.527	0.101222	0.110634	0.914929	0.360229	0.832424
ENSG00000115956	PLEK	pleckstrin	4592.51	0.0652489	0.0714814	0.912808	0.361343	0.832424
ENSG00000119906	SLF2	SMC5-SMC6_complex_localization_factor_2	2271.75	-0.0614314	0.067328	-0.91242	0.361548	0.832424
ENSG00000122912	SLC25A16	solute_carrier_family_25_(mitochondrial_carrier),_member_16	521.197	-0.0730019	0.0796665	-0.916343	0.359487	0.832424
ENSG00000123349	PFDN5	prefoldin_subunit_5	2953.65	0.0550931	0.060216	0.914925	0.360231	0.832424
ENSG00000127415	IDUA	iduronidase,_alpha-L-	223.731	0.0961533	0.105038	0.915416	0.359973	0.832424
ENSG00000129932	DOHH	deoxyhypusine_hydroxylase/monooxygenase	193.711	0.100086	0.109348	0.915295	0.360037	0.832424
ENSG00000134086	VHL	von_Hippel-Lindau_tumor_suppressor,_E3_ubiquitin_protein_ligase	2530.21	0.0598766	0.0653487	0.916262	0.359529	0.832424
ENSG00000138722	MMRN1	multimerin_1	69.0915	-0.101666	0.111218	-0.914117	0.360656	0.832424
ENSG00000142676	RPL11	ribosomal_protein_L11	13807.9	0.0524618	0.057426	0.913556	0.36095	0.832424
ENSG00000143363	PRUNE	prune_exopolyphosphatase	431.599	-0.0765064	0.0837685	-0.913308	0.361081	0.832424
ENSG00000146143	PRIM2	primase,_DNA,_polypeptide_2_(58kDa)	378.767	0.0841074	0.0920772	0.913444	0.361009	0.832424
ENSG00000147592	LACTB2	lactamase_beta_2	352.735	-0.0867446	0.0946004	-0.916958	0.359165	0.832424
ENSG00000154240	CEP112	centrosomal_protein_112kDa	49.2949	-0.100866	0.110191	-0.915375	0.359995	0.832424
ENSG00000155744	FAM126B	family_with_sequence_similarity_126_member_B	1729.54	-0.0599661	0.0655863	-0.914308	0.360555	0.832424
ENSG00000158825	CDA	cytidine_deaminase	21.1875	-0.0871936	0.0954186	-0.913801	0.360821	0.832424
ENSG00000159593	NAE1	NEDD8_activating_enzyme_E1_subunit_1	852.745	0.0675441	0.0738051	0.915169	0.360103	0.832424
ENSG00000163536	SERPINI1	serpin_peptidase_inhibitor,_clade_I_(neuroserpin),_member_1	118.442	0.0989367	0.108451	0.912269	0.361627	0.832424
ENSG00000166484	MAPK7	mitogen-activated_protein_kinase_7	324.593	-0.0908344	0.0992465	-0.91524	0.360066	0.832424
ENSG00000174171	RP11-23P13.6	?	41.7985	0.0960611	0.105273	0.912491	0.36151	0.832424
ENSG00000175183	CSRP2	cysteine_and_glycine_rich_protein_2	23.9397	-0.091566	0.100344	-0.912525	0.361493	0.832424
ENSG00000180370	PAK2	p21_protein_(Cdc42/Rac)-activated_kinase_2	6488.4	-0.0576053	0.062803	-0.917237	0.359018	0.832424
ENSG00000181817	LSM10	LSM10,_U7_small_nuclear_RNA_associated	559.751	0.0834191	0.0910378	0.916313	0.359503	0.832424
ENSG00000183291	SEP15	15_kDa_selenoprotein	2085.66	0.060221	0.0658974	0.91386	0.360791	0.832424
ENSG00000196843	ARID5A	AT-rich_interaction_domain_5A	1584.78	-0.0759859	0.0829511	-0.916031	0.35965	0.832424
ENSG00000198342	ZNF442	zinc_finger_protein_442	64.2431	0.102224	0.111739	0.914843	0.360274	0.832424
ENSG00000205352	PRR13	proline_rich_13	1853.79	0.0592808	0.0647742	0.915191	0.360092	0.832424
ENSG00000213904	LIPE-AS1	LIPE_antisense_RNA_1	21.3277	-0.089075	0.0975634	-0.912996	0.361245	0.832424
ENSG00000214517	PPME1	protein_phosphatase_methylesterase_1	527.85	-0.0739564	0.0810209	-0.912807	0.361344	0.832424
ENSG00000225614	ZNF469	zinc_finger_protein_469	242.117	0.0976294	0.106629	0.915597	0.359878	0.832424
ENSG00000231595	AC005224.2	?	29.0751	-0.093304	0.101937	-0.915309	0.360029	0.832424
ENSG00000232104	RFX3-AS1	RFX3_antisense_RNA_1	54.6929	-0.101984	0.111259	-0.916641	0.359331	0.832424
ENSG00000234585	CCT6P3	chaperonin_containing_TCP1,_subunit_6_(zeta)_pseudogene_3	214.904	-0.0902312	0.0986384	-0.914767	0.360314	0.832424
ENSG00000249471	ZNF324B	zinc_finger_protein_324B	107.464	0.100001	0.109516	0.913116	0.361182	0.832424
ENSG00000250366	TUNAR	TCL1_upstream_neural_differentiation-associated_RNA	34.5584	-0.0974944	0.106561	-0.914914	0.360237	0.832424
ENSG00000255031	RP11-802E16.3	?	281.453	-0.0878808	0.0961219	-0.914264	0.360578	0.832424
ENSG00000255987	TOMM20P2	TOMM20_pseudogene_2	66.4716	0.102236	0.111794	0.914509	0.36045	0.832424
ENSG00000259583	RP11-66B24.4	?	21.8634	0.0854938	0.0937228	0.912199	0.361664	0.832424
ENSG00000267254	ZNF790-AS1	ZNF790_antisense_RNA_1	52.9943	-0.100883	0.110063	-0.916596	0.359354	0.832424
ENSG00000267414	RP11-456K23.1	?	45.6936	0.0980046	0.107304	0.91334	0.361064	0.832424
ENSG00000168591	TMUB2	transmembrane_and_ubiquitin-like_domain_containing_2	848.587	0.0770836	0.0845321	0.911886	0.361829	0.832668
ENSG00000103657	HERC1	HECT_and_RLD_domain_containing_E3_ubiquitin_protein_ligase_family_member_1	4802.52	-0.0485689	0.0533657	-0.910114	0.362762	0.832752
ENSG00000111530	CAND1	cullin-associated_and_neddylation-dissociated_1	4216.62	0.0552208	0.0606972	0.909775	0.362941	0.832752
ENSG00000122545	SEPT7	septin_7	6040.76	-0.0585594	0.0643712	-0.909714	0.362973	0.832752
ENSG00000124635	HIST1H2BJ	histone_cluster_1,_H2bj	65.6195	0.101077	0.110915	0.911299	0.362138	0.832752
ENSG00000136122	BORA	bora,_aurora_kinase_A_activator	523.432	0.079911	0.0878211	0.909929	0.36286	0.832752
ENSG00000136159	NUDT15	nudix_hydrolase_15	324.128	0.0849289	0.0932566	0.910701	0.362453	0.832752
ENSG00000138411	HECW2	HECT,_C2_and_WW_domain_containing_E3_ubiquitin_protein_ligase_2	148.044	-0.0963636	0.105942	-0.909585	0.363042	0.832752
ENSG00000138614	VWA9	von_Willebrand_factor_A_domain_containing_9	901.768	0.0655814	0.0719734	0.911189	0.362196	0.832752
ENSG00000140497	SCAMP2	secretory_carrier_membrane_protein_2	2564.87	0.058405	0.0642064	0.909645	0.36301	0.832752
ENSG00000153944	MSI2	musashi_RNA_binding_protein_2	1812.08	0.0598362	0.0656424	0.911548	0.362007	0.832752
ENSG00000159111	MRPL10	mitochondrial_ribosomal_protein_L10	682.172	0.0820083	0.0901195	0.909995	0.362825	0.832752
ENSG00000165512	ZNF22	zinc_finger_protein_22	749.227	0.0716087	0.0785591	0.911526	0.362018	0.832752
ENSG00000171174	RBKS	ribokinase	41.8095	0.0978607	0.107422	0.910997	0.362297	0.832752
ENSG00000174227	PIGG	phosphatidylinositol_glycan_anchor_biosynthesis_class_G	1187.31	0.0720915	0.0791274	0.911081	0.362253	0.832752
ENSG00000178718	RPP25	ribonuclease_P/MRP_25kDa_subunit	148.18	0.0965707	0.106065	0.910484	0.362567	0.832752
ENSG00000180229	HERC2P3	hect_domain_and_RLD_2_pseudogene_3	69.7223	-0.101718	0.111726	-0.910421	0.3626	0.832752
ENSG00000180881	CAPS2	calcyphosine_2	73.8447	0.101568	0.111615	0.909992	0.362827	0.832752
ENSG00000187474	FPR3	formyl_peptide_receptor_3	1104.87	-0.0872548	0.0958828	-0.910015	0.362815	0.832752
ENSG00000187595	ZNF385C	zinc_finger_protein_385C	67.6783	-0.10182	0.111769	-0.910994	0.362299	0.832752
ENSG00000234028	AC062029.1	?	70.4831	0.101706	0.111713	0.910417	0.362603	0.832752
ENSG00000240429	LRRFIP1P1	leucine_rich_repeat_(in_FLII)_interacting_protein_1_pseudogene_1	119.295	-0.0992434	0.10911	-0.909573	0.363048	0.832752
ENSG00000160185	UBASH3A	ubiquitin_associated_and_SH3_domain_containing_A	167.278	-0.0944991	0.10393	-0.909254	0.363216	0.832973
ENSG00000174137	FAM53A	family_with_sequence_similarity_53_member_A	29.0839	0.0921469	0.101352	0.909177	0.363257	0.832973
ENSG00000110318	CEP126	centrosomal_protein_126kDa	149.19	-0.0963826	0.106095	-0.90846	0.363635	0.8337
ENSG00000141759	TXNL4A	thioredoxin_like_4A	1048.37	0.0716455	0.0788733	0.908362	0.363687	0.8337
ENSG00000140853	NLRC5	NLR_family,_CARD_domain_containing_5	9853.36	0.0676048	0.0744487	0.908072	0.36384	0.833922
ENSG00000003249	DBNDD1	dysbindin_(dystrobrevin_binding_protein_1)_domain_containing_1	33.3857	0.0902049	0.0994379	0.907148	0.364328	0.834294
ENSG00000064115	TM7SF3	transmembrane_7_superfamily_member_3	1176.24	0.063431	0.0699163	0.907242	0.364279	0.834294
ENSG00000118557	PMFBP1	polyamine_modulated_factor_1_binding_protein_1	87.1432	-0.100411	0.11065	-0.907464	0.364162	0.834294
ENSG00000139718	SETD1B	SET_domain_containing_1B	2029.46	-0.0603936	0.0665769	-0.907125	0.364341	0.834294
ENSG00000148219	ASTN2	astrotactin_2	110.898	0.0987241	0.108772	0.907624	0.364077	0.834294
ENSG00000168096	ANKS3	ankyrin_repeat_and_sterile_alpha_motif_domain_containing_3	185.541	0.0952675	0.105001	0.907305	0.364246	0.834294
ENSG00000076053	RBM7	RNA_binding_motif_protein_7	679.375	-0.0715046	0.0788755	-0.90655	0.364645	0.834314
ENSG00000109458	GAB1	GRB2_associated_binding_protein_1	492.002	-0.0806711	0.0889794	-0.906627	0.364604	0.834314
ENSG00000110931	CAMKK2	calcium/calmodulin-dependent_protein_kinase_kinase_2,_beta	941.475	0.069099	0.0762021	0.906786	0.36452	0.834314
ENSG00000134480	CCNH	cyclin_H	778.609	-0.0821477	0.0906239	-0.906468	0.364688	0.834314
ENSG00000204120	GIGYF2	GRB10_interacting_GYF_protein_2	2574.56	-0.0636228	0.0701718	-0.906672	0.36458	0.834314
ENSG00000227766	HCG4P5	HLA_complex_group_4_pseudogene_5	314.177	-0.090178	0.0994501	-0.906766	0.364531	0.834314
ENSG00000272578	AP000347.2	?	142.561	-0.0953615	0.105218	-0.906327	0.364763	0.834356
ENSG00000059728	MXD1	MAX_dimerization_protein_1	1550.69	0.0627036	0.0694594	0.902737	0.366665	0.834818
ENSG00000081721	DUSP12	dual_specificity_phosphatase_12	370.017	0.0862865	0.0954806	0.903708	0.36615	0.834818
ENSG00000089060	SLC8B1	solute_carrier_family_8_(sodium/lithium/calcium_exchanger),_member_B1	529.292	0.0808202	0.0893684	0.904349	0.36581	0.834818
ENSG00000100938	GMPR2	guanosine_monophosphate_reductase_2	848.716	0.0654774	0.0724896	0.903265	0.366385	0.834818
ENSG00000103253	HAGHL	hydroxyacylglutathione_hydrolase-like	92.1286	0.100475	0.111268	0.902999	0.366526	0.834818
ENSG00000105865	DUS4L	dihydrouridine_synthase_4-like	174.349	-0.0931777	0.103073	-0.903996	0.365998	0.834818
ENSG00000112294	ALDH5A1	aldehyde_dehydrogenase_5_family_member_A1	708.653	0.0673326	0.0745031	0.903756	0.366125	0.834818
ENSG00000114062	UBE3A	ubiquitin_protein_ligase_E3A	2644.56	-0.0537136	0.0594052	-0.90419	0.365895	0.834818
ENSG00000114405	C3orf14	chromosome_3_open_reading_frame_14	92.3035	-0.100741	0.111602	-0.902684	0.366694	0.834818
ENSG00000115523	GNLY	granulysin	302.875	0.0917311	0.101615	0.902736	0.366666	0.834818
ENSG00000115946	PNO1	partner_of_NOB1_homolog	531.362	0.0789036	0.0873147	0.903669	0.366171	0.834818
ENSG00000124203	ZNF831	zinc_finger_protein_831	287.785	0.087447	0.0968863	0.902574	0.366752	0.834818
ENSG00000136261	BZW2	basic_leucine_zipper_and_W2_domains_2	824.874	0.0692455	0.0764611	0.90563	0.365132	0.834818
ENSG00000145703	IQGAP2	IQ_motif_containing_GTPase_activating_protein_2	2277.26	0.0651581	0.0720762	0.904017	0.365987	0.834818
ENSG00000154655	L3MBTL4	l(3)mbt-like_4_(Drosophila)	178.818	-0.092711	0.102356	-0.905766	0.36506	0.834818
ENSG00000155016	CYP2U1	cytochrome_P450_family_2_subfamily_U_member_1	481.701	-0.0750204	0.0830663	-0.903138	0.366453	0.834818
ENSG00000163520	FBLN2	fibulin_2	27.4269	0.0910796	0.100697	0.904491	0.365735	0.834818
ENSG00000163818	LZTFL1	leucine_zipper_transcription_factor_like_1	205.725	0.0928958	0.102586	0.905538	0.36518	0.834818
ENSG00000166707	ZCCHC18	zinc_finger,_CCHC_domain_containing_18	107.767	-0.100406	0.111046	-0.904179	0.365901	0.834818
ENSG00000166900	STX3	syntaxin_3	696.699	-0.0707346	0.0781331	-0.905309	0.365302	0.834818
ENSG00000172053	QARS	glutaminyl-tRNA_synthetase	2566.51	0.0573587	0.0635282	0.902885	0.366587	0.834818
ENSG00000172216	CEBPB	CCAAT/enhancer_binding_protein_(C/EBP),_beta	2176.2	0.100881	0.111774	0.902538	0.366771	0.834818
ENSG00000181458	TMEM45A	transmembrane_protein_45A	203.268	-0.0950998	0.105328	-0.902889	0.366585	0.834818
ENSG00000181638	ZFP41	ZFP41_zinc_finger_protein	143.475	0.0953812	0.105365	0.905246	0.365335	0.834818
ENSG00000185386	MAPK11	mitogen-activated_protein_kinase_11	154.092	0.0998585	0.110346	0.904956	0.365489	0.834818
ENSG00000198301	SDAD1	SDA1_domain_containing_1	1563.26	-0.0680424	0.0751937	-0.904895	0.365521	0.834818
ENSG00000204371	EHMT2	euchromatic_histone-lysine_N-methyltransferase_2	1400.91	0.0655853	0.072528	0.904276	0.365849	0.834818
ENSG00000225914	XXbac-BPG154L12.4	?	117.432	-0.099105	0.109602	-0.904229	0.365874	0.834818
ENSG00000237854	LINC00674	long_intergenic_non-protein_coding_RNA_674	89.1012	-0.100674	0.11136	-0.904037	0.365976	0.834818
ENSG00000253701	AL928768.3	?	793.227	0.0696425	0.0770611	0.903731	0.366138	0.834818
ENSG00000259429	UBE2Q2P2	ubiquitin_conjugating_enzyme_E2Q_family_member_2_pseudogene_2	48.655	-0.0997769	0.11019	-0.905497	0.365202	0.834818
ENSG00000266053	NDUFV2-AS1	NDUFV2_antisense_RNA_1	34.4152	-0.0938705	0.103944	-0.903085	0.366481	0.834818
ENSG00000146576	C7orf26	chromosome_7_open_reading_frame_26	571.501	0.0816727	0.0905404	0.902058	0.367026	0.835269
ENSG00000256229	ZNF486	zinc_finger_protein_486	486.717	-0.0770946	0.0855021	-0.90167	0.367232	0.83561
ENSG00000266714	MYO15B	myosin_XVB	1970.52	0.0802616	0.0890285	0.901527	0.367308	0.835654
ENSG00000162804	SNED1	sushi,_nidogen_and_EGF-like_domains_1	217.02	0.0941428	0.104453	0.90129	0.367434	0.835684
ENSG00000243696	RP5-966M1.6	?	52.256	0.100297	0.111269	0.901391	0.367381	0.835684
ENSG00000069248	NUP133	nucleoporin_133kDa	1363.27	0.0598581	0.0664604	0.900658	0.36777	0.835742
ENSG00000073578	SDHA	succinate_dehydrogenase_complex_subunit_A,_flavoprotein_(Fp)	2604.99	0.0540466	0.0600163	0.900532	0.367837	0.835742
ENSG00000108061	SHOC2	SHOC2_leucine-rich_repeat_scaffold_protein	2374.24	-0.0680333	0.0755339	-0.900699	0.367749	0.835742
ENSG00000117450	PRDX1	peroxiredoxin_1	4295.41	0.0652479	0.0724213	0.900949	0.367615	0.835742
ENSG00000130508	PXDN	peroxidasin	154.954	-0.0941356	0.104537	-0.900498	0.367855	0.835742
ENSG00000164221	CCDC112	coiled-coil_domain_containing_112	184.468	-0.0974064	0.108134	-0.900795	0.367697	0.835742
ENSG00000177156	TALDO1	transaldolase_1	3443.19	0.066689	0.0740354	0.900772	0.36771	0.835742
ENSG00000156239	N6AMT1	N-6_adenine-specific_DNA_methyltransferase_1_(putative)	133.002	-0.0955286	0.106119	-0.900202	0.368013	0.835972
ENSG00000145632	PLK2	polo-like_kinase_2	131.378	-0.095865	0.106551	-0.899711	0.368274	0.836247
ENSG00000198909	MAP3K3	mitogen-activated_protein_kinase_kinase_kinase_3	1371.63	0.0641771	0.0713296	0.899727	0.368266	0.836247
ENSG00000271858	CYB561D2	cytochrome_b561_family_member_D2	19.6521	0.0828841	0.0921287	0.899655	0.368304	0.836247
ENSG00000167700	MFSD3	major_facilitator_superfamily_domain_containing_3	77.1766	0.09797	0.108924	0.899435	0.368421	0.836256
ENSG00000213390	ARHGAP19	Rho_GTPase_activating_protein_19	859.061	0.0666639	0.074114	0.899478	0.368398	0.836256
ENSG00000067066	SP100	SP100_nuclear_antigen	6918.35	-0.0639538	0.0711204	-0.899232	0.368529	0.836374
ENSG00000066279	ASPM	abnormal_spindle_microtubule_assembly	3532.36	0.07191	0.0800389	0.898439	0.368952	0.836392
ENSG00000066923	STAG3	stromal_antigen_3	261.721	-0.0863457	0.0960404	-0.899056	0.368623	0.836392
ENSG00000100599	RIN3	Ras_and_Rab_interactor_3	2324.29	-0.0639051	0.0711282	-0.89845	0.368946	0.836392
ENSG00000136643	RPS6KC1	ribosomal_protein_S6_kinase,_52kDa,_polypeptide_1	530.674	-0.0705651	0.0785412	-0.898446	0.368948	0.836392
ENSG00000145949	MYLK4	myosin_light_chain_kinase_family_member_4	31.7488	0.0944647	0.105102	0.898792	0.368763	0.836392
ENSG00000166507	NDST2	N-deacetylase/N-sulfotransferase_(heparan_glucosaminyl)_2	44.5426	0.0983277	0.109433	0.898521	0.368908	0.836392
ENSG00000181027	FKRP	fukutin_related_protein	378.35	0.0869835	0.096824	0.898367	0.36899	0.836392
ENSG00000204103	MAFB	v-maf_avian_musculoaponeurotic_fibrosarcoma_oncogene_homolog_B	1195.57	0.0714561	0.0794883	0.898951	0.368679	0.836392
ENSG00000124491	F13A1	coagulation_factor_XIII,_A1_polypeptide	23.2761	-0.0886969	0.0987549	-0.898152	0.369104	0.836404
ENSG00000234709	UPF3AP3	UPF3A_pseudogene_3	25.7084	-0.0909853	0.101304	-0.898145	0.369108	0.836404
ENSG00000087111	PIGS	phosphatidylinositol_glycan_anchor_biosynthesis_class_S	1079.15	0.0640835	0.0713947	0.897594	0.369402	0.836702
ENSG00000164074	ABHD18	abhydrolase_domain_containing_18	768.843	-0.0770574	0.0858502	-0.89758	0.369409	0.836702
ENSG00000169925	BRD3	bromodomain_containing_3	825.709	-0.0668308	0.0744535	-0.897617	0.36939	0.836702
ENSG00000129484	PARP2	poly(ADP-ribose)_polymerase_2	608.091	0.0747545	0.0833168	0.897232	0.369595	0.836779
ENSG00000139278	GLIPR1	GLI_pathogenesis-related_1	1787.98	-0.0722213	0.0804964	-0.897198	0.369613	0.836779
ENSG00000281207	SLFNL1-AS1	SLFNL1_antisense_RNA_1	63.6505	0.10022	0.111692	0.897288	0.369565	0.836779
ENSG00000071626	DAZAP1	DAZ_associated_protein_1	3859.78	-0.0508621	0.0567188	-0.896742	0.369857	0.837202
ENSG00000180871	CXCR2	chemokine_(C-X-C_motif)_receptor_2	25.4675	-0.0892354	0.0995525	-0.896365	0.370058	0.837529
ENSG00000130024	PHF10	PHD_finger_protein_10	1985.56	0.0557597	0.0622278	0.896058	0.370222	0.837772
ENSG00000167962	ZNF598	zinc_finger_protein_598	1207.01	0.0682712	0.0762117	0.89581	0.370354	0.837875
ENSG00000175279	APITD1	apoptosis-inducing,_TAF9-like_domain_1	23.4719	0.0862246	0.0962585	0.895761	0.37038	0.837875
ENSG00000159596	TMEM69	transmembrane_protein_69	584.922	-0.077108	0.0860927	-0.895639	0.370446	0.837894
ENSG00000167664	TMIGD2	transmembrane_and_immunoglobulin_domain_containing_2	60.7855	0.0993376	0.110936	0.895453	0.370545	0.837957
ENSG00000279465	RP11-44D5.2	?	72.0296	-0.0647532	0.0723197	-0.895375	0.370587	0.837957
ENSG00000112210	RAB23	RAB23,_member_RAS_oncogene_family	118.161	-0.0976421	0.109091	-0.895052	0.370759	0.838219
ENSG00000128829	EIF2AK4	eukaryotic_translation_initiation_factor_2_alpha_kinase_4	1085.82	-0.0633749	0.0708385	-0.894639	0.37098	0.83859
ENSG00000069431	ABCC9	ATP_binding_cassette_subfamily_C_member_9	66.854	-0.0983352	0.109947	-0.894386	0.371115	0.838639
ENSG00000123268	ATF1	activating_transcription_factor_1	722.415	-0.07381	0.0825244	-0.894402	0.371107	0.838639
ENSG00000280173	RP11-447D11.3	?	65.3384	-0.0998056	0.111623	-0.894128	0.371253	0.838823
ENSG00000115159	GPD2	glycerol-3-phosphate_dehydrogenase_2	1095.74	-0.067837	0.0758958	-0.893818	0.371419	0.83907
ENSG00000158941	CCAR2	cell_cycle_and_apoptosis_regulator_2	2555.03	0.0631462	0.0706566	0.893706	0.371479	0.839077
ENSG00000151743	AMN1	antagonist_of_mitotic_exit_network_1_homolog	194.753	-0.0891971	0.0998517	-0.893295	0.371699	0.839131
ENSG00000164327	RICTOR	RPTOR_independent_companion_of_MTOR,_complex_2	3584.07	-0.0591854	0.0662362	-0.893552	0.371562	0.839131
ENSG00000187601	MAGEH1	MAGE_family_member_H1	184.11	0.0930134	0.104109	0.893419	0.371633	0.839131
ENSG00000240682	ISY1	ISY1_splicing_factor_homolog	362.731	0.0812993	0.0910165	0.893237	0.37173	0.839131
ENSG00000136897	MRPL50	mitochondrial_ribosomal_protein_L50	536.079	-0.0733799	0.0821648	-0.893082	0.371813	0.83919
ENSG00000267283	AC005306.3	?	120.47	0.0997524	0.111724	0.892849	0.371938	0.839344
ENSG00000122965	RBM19	RNA_binding_motif_protein_19	1472.68	-0.0579238	0.064895	-0.892578	0.372083	0.839543
ENSG00000070061	IKBKAP	inhibitor_of_kappa_light_polypeptide_gene_enhancer_in_B-cells,_kinase_complex-associated_protein	1165.53	0.0671739	0.0752888	0.892217	0.372277	0.83964
ENSG00000141446	ESCO1	establishment_of_sister_chromatid_cohesion_N-acetyltransferase_1	1007.74	-0.0697637	0.0782039	-0.892074	0.372353	0.83964
ENSG00000241547	ACTG1P20	actin_gamma_1_pseudogene_20	19.8163	0.0849538	0.0952059	0.892316	0.372224	0.83964
ENSG00000246582	RP11-1149O23.3	?	216.89	0.0902947	0.101208	0.892174	0.3723	0.83964
ENSG00000090487	SPG21	spastic_paraplegia_21_(autosomal_recessive,_Mast_syndrome)	1742.64	0.0584873	0.0656307	0.891156	0.372845	0.839748
ENSG00000109680	TBC1D19	TBC1_domain_family_member_19	74.5187	-0.0996433	0.111752	-0.891644	0.372584	0.839748
ENSG00000112379	ARFGEF3	ARFGEF_family_member_3	25.9232	0.0899349	0.100931	0.891056	0.372899	0.839748
ENSG00000135905	DOCK10	dedicator_of_cytokinesis_10	7596.27	-0.0502353	0.0563683	-0.891198	0.372823	0.839748
ENSG00000149929	HIRIP3	HIRA_interacting_protein_3	572.207	-0.072662	0.0815179	-0.891362	0.372735	0.839748
ENSG00000155265	GOLGA7B	golgin_A7_family_member_B	56.2259	0.0992549	0.111393	0.891031	0.372912	0.839748
ENSG00000229127	AC007038.7	?	129.396	-0.0964624	0.10823	-0.891268	0.372785	0.839748
ENSG00000234062	RP11-308D16.2	?	53.8132	-0.0990314	0.111069	-0.891617	0.372598	0.839748
ENSG00000254936	AF131215.3	?	67.244	-0.0978826	0.109829	-0.89123	0.372806	0.839748
ENSG00000101307	SIRPB1	signal-regulatory_protein_beta_1	412.983	-0.0835856	0.0938202	-0.890913	0.372976	0.839764
ENSG00000070831	CDC42	cell_division_cycle_42	6049.78	0.0483136	0.0542977	0.889791	0.373578	0.840188
ENSG00000075651	PLD1	phospholipase_D1	281.041	-0.0857529	0.0964422	-0.889163	0.373915	0.840188
ENSG00000100603	SNW1	SNW_domain_containing_1	1848.76	-0.0617916	0.0694285	-0.890003	0.373464	0.840188
ENSG00000110801	PSMD9	proteasome_26S_subunit,_non-ATPase_9	196.409	-0.0897109	0.100903	-0.88908	0.37396	0.840188
ENSG00000120519	SLC10A7	solute_carrier_family_10_member_7	357.593	-0.0828608	0.0930697	-0.890308	0.3733	0.840188
ENSG00000130208	APOC1	apolipoprotein_C-I	130.859	0.0973495	0.109484	0.889165	0.373914	0.840188
ENSG00000134717	BTF3L4	basic_transcription_factor_3-like_4	820.726	-0.0670816	0.07545	-0.889087	0.373956	0.840188
ENSG00000166833	NAV2	neuron_navigator_2	66.6832	-0.0989344	0.111184	-0.889827	0.373559	0.840188
ENSG00000169499	PLEKHA2	pleckstrin_homology_domain_containing_A2	6673.6	0.0548345	0.0616553	0.889373	0.373803	0.840188
ENSG00000187486	KCNJ11	potassium_channel,_inwardly_rectifying_subfamily_J,_member_11	21.4343	0.0858017	0.096365	0.890383	0.37326	0.840188
ENSG00000221946	FXYD7	FXYD_domain_containing_ion_transport_regulator_7	88.6065	0.0990504	0.11137	0.88938	0.373799	0.840188
ENSG00000229162	RP11-84D1.1	?	30.635	-0.0929982	0.104575	-0.889299	0.373843	0.840188
ENSG00000244682	FCGR2C	Fc_fragment_of_IgG,_low_affinity_IIc,_receptor_for_(CD32)_(gene/pseudogene)	308.201	0.0853092	0.095943	0.889166	0.373914	0.840188
ENSG00000279204	RP11-175K6.2	?	33.0584	-0.0932516	0.104862	-0.889281	0.373852	0.840188
ENSG00000171970	ZNF57	zinc_finger_protein_57	92.1706	0.0992918	0.111756	0.888466	0.37429	0.840803
ENSG00000118503	TNFAIP3	TNF_alpha_induced_protein_3	4576.4	-0.0550988	0.0620395	-0.888124	0.374474	0.84103
ENSG00000128739	SNRPN	small_nuclear_ribonucleoprotein_polypeptide_N	149.336	0.0947752	0.106741	0.887899	0.374595	0.84103
ENSG00000142694	EVA1B	eva-1_homolog_B_(C._elegans)	64.2566	0.0929353	0.104686	0.887749	0.374676	0.84103
ENSG00000165071	TMEM71	transmembrane_protein_71	161.482	0.0928988	0.10463	0.887878	0.374606	0.84103
ENSG00000204611	ZNF616	zinc_finger_protein_616	356.033	-0.0790835	0.0890744	-0.887837	0.374629	0.84103
ENSG00000164654	MIOS	missing_oocyte,_meiosis_regulator,_homolog_(Drosophila)	1503.99	0.0644111	0.0725973	0.887239	0.37495	0.841518
ENSG00000157349	DDX19B	DEAD_(Asp-Glu-Ala-Asp)_box_polypeptide_19B	313.022	0.0812259	0.0915665	0.88707	0.375041	0.841595
ENSG00000145337	PYURF	PIGY_upstream_reading_frame	585.536	0.0788612	0.0889307	0.886771	0.375202	0.841828
ENSG00000046651	OFD1	oral-facial-digital_syndrome_1	2089.54	-0.0589106	0.0664501	-0.886539	0.375327	0.841853
ENSG00000198231	DDX42	DEAD_(Asp-Glu-Ala-Asp)_box_helicase_42	3883.5	-0.0523236	0.0590153	-0.88661	0.375289	0.841853
ENSG00000145390	USP53	ubiquitin_specific_peptidase_53	1350.22	-0.0715314	0.0807028	-0.886356	0.375425	0.841946
ENSG00000124733	MEA1	male-enhanced_antigen_1	788.806	0.0743086	0.083864	0.886061	0.375584	0.842175
ENSG00000184916	JAG2	jagged_2	43.6043	0.0943183	0.106489	0.88571	0.375774	0.842472
ENSG00000058335	RASGRF1	Ras_protein_specific_guanine_nucleotide_releasing_factor_1	355.221	-0.0860774	0.0972871	-0.884777	0.376277	0.842585
ENSG00000125868	DSTN	destrin_(actin_depolymerizing_factor)	575.148	0.0719439	0.0813311	0.88458	0.376383	0.842585
ENSG00000132153	DHX30	DEAH_(Asp-Glu-Ala-His)_box_helicase_30	1584.47	0.0632121	0.071427	0.884988	0.376163	0.842585
ENSG00000149503	INCENP	inner_centromere_protein	1657.69	-0.0634673	0.0717502	-0.884559	0.376394	0.842585
ENSG00000168661	ZNF30	zinc_finger_protein_30	89.4398	0.0986699	0.111522	0.884757	0.376288	0.842585
ENSG00000172339	ALG14	ALG14,_UDP-N-acetylglucosaminyltransferase_subunit	111.04	0.0961854	0.108738	0.884564	0.376392	0.842585
ENSG00000179941	BBS10	Bardet-Biedl_syndrome_10	269.342	-0.0837792	0.0947125	-0.884563	0.376392	0.842585
ENSG00000197557	TTC30A	tetratricopeptide_repeat_domain_30A	52.7054	0.0983715	0.111175	0.884839	0.376244	0.842585
ENSG00000272630	RP11-344N10.5	?	56.2863	-0.0983242	0.111056	-0.885353	0.375966	0.842585
ENSG00000279880	RP11-855A2.2	?	39.2688	-0.095863	0.10829	-0.885246	0.376024	0.842585
ENSG00000104695	PPP2CB	protein_phosphatase_2,_catalytic_subunit,_beta_isozyme	702.835	0.0659315	0.0745461	0.884439	0.376459	0.842604
ENSG00000137817	PARP6	poly(ADP-ribose)_polymerase_family_member_6	1355.31	0.0601213	0.0679973	0.884173	0.376603	0.842622
ENSG00000158615	PPP1R15B	protein_phosphatase_1_regulatory_subunit_15B	3583.43	0.0556933	0.0629811	0.884285	0.376542	0.842622
ENSG00000240563	L1TD1	LINE-1_type_transposase_domain_containing_1	84.0107	-0.0986016	0.111527	-0.884107	0.376638	0.842622
ENSG00000148308	GTF3C5	general_transcription_factor_IIIC_subunit_5	1002.78	0.0749926	0.0848641	0.883679	0.376869	0.842756
ENSG00000183048	SLC25A10	solute_carrier_family_25_(mitochondrial_carrier;_dicarboxylate_transporter),_member_10;solute_carrier_family_25_(mitochondrial_carrier;_dicarboxylate_transporter),_member_10;solute_carrier_family_25_(mitochondrial_carrier;_dicarboxylate_transporter),_member_10;solute_carrier_family_25_(mitochondrial_carrier;_dicarboxylate_transporter),_member_10;solute_carrier_family_25_(mitochondrial_carrier;_di…	35.6541	0.0891074	0.100835	0.883698	0.376859	0.842756
ENSG00000257509	RP11-762I7.4	?	20.6052	-0.0804317	0.0910157	-0.883712	0.376852	0.842756
ENSG00000132305	IMMT	inner_membrane_protein,_mitochondrial	2455.03	-0.058084	0.0658106	-0.882593	0.377456	0.843357
ENSG00000163462	TRIM46	tripartite_motif_containing_46	90.6222	0.0982101	0.111215	0.883066	0.377201	0.843357
ENSG00000170430	MGMT	O-6-methylguanine-DNA_methyltransferase	219.028	0.089609	0.101534	0.882549	0.37748	0.843357
ENSG00000177738	CTD-2201E18.3	?	201.058	0.0891908	0.101055	0.882598	0.377454	0.843357
ENSG00000196365	LONP1	lon_peptidase_1,_mitochondrial	1715.14	0.0655446	0.0742453	0.882812	0.377338	0.843357
ENSG00000238228	OR7E7P	olfactory_receptor_family_7_subfamily_E_member_7_pseudogene	26.2067	0.0888029	0.100602	0.882716	0.37739	0.843357
ENSG00000175970	UNC119B	unc-119_lipid_binding_chaperone_B	638.155	0.0724884	0.0821565	0.88232	0.377604	0.843505
ENSG00000066827	ZFAT	zinc_finger_and_AT-hook_domain_containing	417.865	0.0782288	0.088809	0.880865	0.378391	0.844304
ENSG00000081320	STK17B	serine/threonine_kinase_17b	10675.4	0.0535936	0.0609085	0.879904	0.378911	0.844304
ENSG00000101216	GMEB2	glucocorticoid_modulatory_element_binding_protein_2	562.002	0.0761184	0.086463	0.880359	0.378665	0.844304
ENSG00000110108	TMEM109	transmembrane_protein_109	1655.93	0.0632089	0.0718237	0.880057	0.378829	0.844304
ENSG00000117054	ACADM	acyl-CoA_dehydrogenase,_C-4_to_C-12_straight_chain	2174.8	-0.0664788	0.075573	-0.879664	0.379042	0.844304
ENSG00000133027	PEMT	phosphatidylethanolamine_N-methyltransferase	85.3209	0.0981078	0.11141	0.880602	0.378533	0.844304
ENSG00000134256	CD101	CD101_molecule	157.761	0.0928122	0.105486	0.879855	0.378938	0.844304
ENSG00000151247	EIF4E	eukaryotic_translation_initiation_factor_4E	1245.56	0.0638268	0.0725194	0.880134	0.378787	0.844304
ENSG00000160124	CCDC58	coiled-coil_domain_containing_58	349.615	-0.0884036	0.100492	-0.879712	0.379015	0.844304
ENSG00000165632	TAF3	TATA-box_binding_protein_associated_factor_3	874.991	-0.0771765	0.0876641	-0.880365	0.378661	0.844304
ENSG00000165669	FAM204A	family_with_sequence_similarity_204_member_A	647	0.0705512	0.0802033	0.879655	0.379046	0.844304
ENSG00000172671	ZFAND4	zinc_finger,_AN1-type_domain_4	371.085	0.077368	0.0879448	0.879734	0.379004	0.844304
ENSG00000173327	MAP3K11	mitogen-activated_protein_kinase_kinase_kinase_11	1428.59	0.0826548	0.0938288	0.880911	0.378366	0.844304
ENSG00000186298	PPP1CC	protein_phosphatase_1,_catalytic_subunit,_gamma_isozyme	4518.12	0.0528454	0.0600059	0.880671	0.378496	0.844304
ENSG00000197872	FAM49A	family_with_sequence_similarity_49_member_A	1588.97	0.0580822	0.0659074	0.88127	0.378172	0.844304
ENSG00000262222	RP11-876N24.4	?	122.714	0.0981532	0.111351	0.881476	0.37806	0.844304
ENSG00000274290	HIST1H2BE	histone_cluster_1,_H2be	20.7082	0.0817434	0.0928215	0.880652	0.378506	0.844304
ENSG00000274979	RP11-1143G9.5	?	27.6434	-0.0890087	0.10112	-0.880226	0.378737	0.844304
ENSG00000279495	RP11-521B24.4	?	63.8056	-0.0983907	0.111796	-0.880094	0.378809	0.844304
ENSG00000160767	FAM189B	family_with_sequence_similarity_189_member_B	394.331	-0.0778938	0.0885824	-0.879336	0.379219	0.844435
ENSG00000233834	AC005083.1	?	32.1816	0.092602	0.105308	0.879341	0.379217	0.844435
ENSG00000111875	ASF1A	anti-silencing_function_1A_histone_chaperone	540.905	0.0721252	0.0820401	0.879145	0.379323	0.844452
ENSG00000149554	CHEK1	checkpoint_kinase_1	1103.66	0.0677405	0.0770556	0.879111	0.379341	0.844452
ENSG00000105341	ATP5SL	ATP5S-like	718.483	-0.0682993	0.0777097	-0.878903	0.379454	0.844543
ENSG00000169139	UBE2V2	ubiquitin_conjugating_enzyme_E2_variant_2	1152.02	0.060559	0.0689091	0.878825	0.379496	0.844543
ENSG00000159082	SYNJ1	synaptojanin_1	681.794	-0.0744397	0.0847811	-0.878023	0.379931	0.845384
ENSG00000105518	TMEM205	transmembrane_protein_205	261.099	0.0852935	0.0971664	0.877808	0.380048	0.845516
ENSG00000104738	MCM4	minichromosome_maintenance_complex_component_4	4423.81	0.0539141	0.0614281	0.877678	0.380118	0.845546
ENSG00000135241	PNPLA8	patatin_like_phospholipase_domain_containing_8	1096.76	0.0635453	0.0724269	0.877372	0.380285	0.845789
ENSG00000059588	TARBP1	TAR_(HIV-1)_RNA_binding_protein_1	1058.54	0.0662534	0.0755738	0.876672	0.380665	0.845883
ENSG00000106245	BUD31	BUD31_homolog	1034.79	-0.0745777	0.0850292	-0.877083	0.380441	0.845883
ENSG00000146263	MMS22L	MMS22_like,_DNA_repair_protein	1026.56	0.0723994	0.0825853	0.876662	0.38067	0.845883
ENSG00000159199	ATP5G1	ATP_synthase,_H+_transporting,_mitochondrial_Fo_complex_subunit_C1_(subunit_9)	601.909	0.0718911	0.0819898	0.876829	0.38058	0.845883
ENSG00000167397	VKORC1	vitamin_K_epoxide_reductase_complex_subunit_1	180.214	-0.0921294	0.105065	-0.876879	0.380552	0.845883
ENSG00000276900	RP11-467L13.7	?	66.9594	-0.097837	0.111586	-0.876786	0.380603	0.845883
ENSG00000105402	NAPA	NSF_attachment_protein_alpha	1192.98	0.0591485	0.0674795	0.876539	0.380737	0.845904
ENSG00000137959	IFI44L	interferon_induced_protein_44_like	6739.21	0.0691488	0.0789328	0.876047	0.381005	0.84599
ENSG00000170634	ACYP2	acylphosphatase_2,_muscle_type	149.565	0.0935479	0.106775	0.876119	0.380966	0.84599
ENSG00000182768	NGRN	neugrin,_neurite_outgrowth_associated	234.637	0.085885	0.098018	0.876217	0.380912	0.84599
ENSG00000229676	ZNF492	zinc_finger_protein_492	30.9063	-0.0909359	0.1038	-0.876067	0.380994	0.84599
ENSG00000111860	CEP85L	centrosomal_protein_85kDa-like	1061.57	-0.0601084	0.0686314	-0.875815	0.381131	0.84609
ENSG00000162378	ZYG11B	zyg-11_family_member_B,_cell_cycle_regulator	895.046	0.0627678	0.0716728	0.875754	0.381164	0.84609
ENSG00000173915	USMG5	up-regulated_during_skeletal_muscle_growth_5_homolog_(mouse)	633.193	0.0714524	0.0816433	0.875177	0.381477	0.84655
ENSG00000214279	SCART1	scavenger_receptor_protein_family_member	143.521	0.0946359	0.108135	0.875162	0.381486	0.84655
ENSG00000164172	MOCS2	molybdenum_cofactor_synthesis_2	427.052	-0.0782673	0.0894743	-0.874746	0.381712	0.846653
ENSG00000181192	DHTKD1	dehydrogenase_E1_and_transketolase_domain_containing_1	1653.63	0.0607083	0.0693864	0.874931	0.381611	0.846653
ENSG00000248015	AC005329.7	?	20.1985	0.0829312	0.0947954	0.874844	0.381659	0.846653
ENSG00000271699	SNX29P2	sorting_nexin_29_pseudogene_2	29.1193	-0.0852795	0.0975006	-0.874656	0.381761	0.846653
ENSG00000204536	CCHCR1	coiled-coil_alpha-helical_rod_protein_1	475.572	0.0762481	0.0871912	0.874494	0.38185	0.846722
ENSG00000064201	TSPAN32	tetraspanin_32	151.147	0.0970224	0.110964	0.874361	0.381921	0.846755
ENSG00000108406	DHX40	DEAH_(Asp-Glu-Ala-His)_box_polypeptide_40	554.379	0.0691762	0.0791467	0.874024	0.382105	0.846887
ENSG00000128050	PAICS	phosphoribosylaminoimidazole_carboxylase;_phosphoribosylaminoimidazolesuccinocarboxamide_synthase;phosphoribosylaminoimidazole_carboxylase;_phosphoribosylaminoimidazolesuccinocarboxamide_synthase;phosphoribosylaminoimidazole_carboxylase;_phosphoribosylaminoimidazolesuccinocarboxamide_synthase;phosphoribosylaminoimidazole_carboxylase;_phosphoribosylaminoimidazolesuccinocarboxamide_synthase;phospho…	3375.7	-0.0643848	0.0736721	-0.873937	0.382153	0.846887
ENSG00000187630	DHRS4L2	dehydrogenase/reductase_(SDR_family)_member_4_like_2	137.923	0.0934798	0.10695	0.874051	0.38209	0.846887
ENSG00000006194	ZNF263	zinc_finger_protein_263	794.833	0.0702134	0.0803756	0.873567	0.382354	0.846952
ENSG00000151726	ACSL1	acyl-CoA_synthetase_long-chain_family_member_1	3106.12	0.060661	0.0694386	0.873592	0.382341	0.846952
ENSG00000213799	ZNF845	zinc_finger_protein_845	509.41	0.0728182	0.08334	0.873748	0.382256	0.846952
ENSG00000083812	ZNF324	zinc_finger_protein_324	178.214	0.0901095	0.103225	0.872944	0.382693	0.847208
ENSG00000144029	MRPS5	mitochondrial_ribosomal_protein_S5	1145.85	-0.0608389	0.0696909	-0.872982	0.382673	0.847208
ENSG00000169231	THBS3	thrombospondin_3	230.067	0.087721	0.100506	0.872789	0.382778	0.847208
ENSG00000185009	AP3M1	adaptor_related_protein_complex_3,_mu_1_subunit	2405.87	-0.0599802	0.0687134	-0.872904	0.382716	0.847208
ENSG00000197608	ZNF841	zinc_finger_protein_841	1047.9	-0.0668739	0.0766304	-0.872682	0.382837	0.847208
ENSG00000204564	C6orf136	chromosome_6_open_reading_frame_136	239.194	-0.0856908	0.0981478	-0.87308	0.38262	0.847208
ENSG00000235833	AC159540.14	?	20.1975	0.0763525	0.0874981	0.872619	0.382871	0.847208
ENSG00000076248	UNG	uracil_DNA_glycosylase	717.58	0.067414	0.0772942	0.872175	0.383113	0.847491
ENSG00000154124	OTULIN	OTU_deubiquitinase_with_linear_linkage_specificity	1966.67	-0.0564899	0.0647656	-0.872221	0.383088	0.847491
ENSG00000070366	SMG6	SMG6_nonsense_mediated_mRNA_decay_factor	1080.57	-0.0599538	0.0688018	-0.871398	0.383537	0.847512
ENSG00000077984	CST7	cystatin_F	133.02	-0.0928973	0.106744	-0.870278	0.384149	0.847512
ENSG00000102312	PORCN	porcupine_homolog_(Drosophila)	156.79	0.0924919	0.106139	0.871423	0.383524	0.847512
ENSG00000108798	ABI3	ABI_family_member_3	798.572	0.0698801	0.0802201	0.871105	0.383697	0.847512
ENSG00000127554	GFER	growth_factor,_augmenter_of_liver_regeneration	351.008	0.079405	0.0912286	0.870395	0.384084	0.847512
ENSG00000131626	PPFIA1	protein_tyrosine_phosphatase,_receptor_type,_f_polypeptide_(PTPRF),_interacting_protein_(liprin),_alpha_1	1463.44	-0.0606541	0.0696511	-0.870828	0.383848	0.847512
ENSG00000138078	PREPL	prolyl_endopeptidase-like	1317.37	-0.0691516	0.0794597	-0.870272	0.384152	0.847512
ENSG00000140682	TGFB1I1	transforming_growth_factor_beta_1_induced_transcript_1	45.5805	0.0955735	0.109834	0.870163	0.384211	0.847512
ENSG00000158423	RIBC1	RIB43A_domain_with_coiled-coils_1	23.2293	-0.0871438	0.100004	-0.871402	0.383535	0.847512
ENSG00000169683	LRRC45	leucine_rich_repeat_containing_45	325.159	0.0875989	0.100541	0.871277	0.383603	0.847512
ENSG00000170846	AC093323.3	?	173.994	-0.0920645	0.105765	-0.870464	0.384047	0.847512
ENSG00000187624	C17orf97	chromosome_17_open_reading_frame_97	52.3554	-0.0962899	0.110607	-0.870561	0.383994	0.847512
ENSG00000197136	PCNXL3	pecanex-like_3_(Drosophila)	2060.22	0.0702215	0.0806162	0.871059	0.383722	0.847512
ENSG00000197885	NKIRAS1	NFKB_inhibitor_interacting_Ras-like_1	119.641	-0.0940491	0.107926	-0.871423	0.383523	0.847512
ENSG00000204315	FKBPL	FK506_binding_protein_like	79.6666	0.0972936	0.111782	0.870388	0.384088	0.847512
ENSG00000213079	SCAF8	SR-related_CTD-associated_factor_8	1816.52	-0.0579733	0.0666166	-0.870252	0.384163	0.847512
ENSG00000226419	SLC16A1-AS1	SLC16A1_antisense_RNA_1	436.463	-0.0764498	0.0876693	-0.872025	0.383195	0.847512
ENSG00000270069	MIR222HG	MIR222_host_gene	172.891	-0.091323	0.104929	-0.870332	0.384119	0.847512
ENSG00000280259	RP11-479O17.9	?	18.7011	-0.0761678	0.0875181	-0.87031	0.384131	0.847512
ENSG00000026036	RTEL1-TNFRSF6B	RTEL1-TNFRSF6B_readthrough_(NMD_candidate)	63.4132	0.0931683	0.107196	0.869136	0.384773	0.847612
ENSG00000114544	SLC41A3	solute_carrier_family_41_member_3	341.474	0.0823437	0.0947345	0.869205	0.384735	0.847612
ENSG00000129566	TEP1	telomerase-associated_protein_1	5419.79	0.0631638	0.0726253	0.869721	0.384453	0.847612
ENSG00000149635	OCSTAMP	osteoclast_stimulatory_transmembrane_protein	26.1147	0.0508462	0.0584835	0.869411	0.384622	0.847612
ENSG00000172432	GTPBP2	GTP_binding_protein_2	1334.57	0.0637821	0.0733523	0.869531	0.384557	0.847612
ENSG00000176438	SYNE3	spectrin_repeat_containing,_nuclear_envelope_family_member_3	3589.6	0.0599106	0.0688988	0.869545	0.384549	0.847612
ENSG00000247746	USP51	ubiquitin_specific_peptidase_51	59.6409	-0.0968913	0.111475	-0.869171	0.384753	0.847612
ENSG00000257950	P2RX5-TAX1BP3	P2RX5-TAX1BP3_readthrough_(NMD_candidate)	95.0229	-0.0971461	0.111739	-0.869405	0.384625	0.847612
ENSG00000265241	RBM8A	RNA_binding_motif_protein_8A	2821.21	-0.0595928	0.068547	-0.869371	0.384644	0.847612
ENSG00000277969	CTB-58E17.1	?	68.5079	0.0968654	0.111485	0.868863	0.384922	0.847814
ENSG00000141664	ZCCHC2	zinc_finger,_CCHC_domain_containing_2	1645.83	-0.0575952	0.0663073	-0.86861	0.38506	0.847954
ENSG00000158106	RHPN1	rhophilin,_Rho_GTPase_binding_protein_1	111.14	0.0970889	0.111784	0.868538	0.3851	0.847954
ENSG00000143442	POGZ	pogo_transposable_element_with_ZNF_domain	3421.87	-0.0535633	0.0616888	-0.868282	0.38524	0.848026
ENSG00000159348	CYB5R1	cytochrome_b5_reductase_1	491.645	0.0767704	0.0884178	0.868268	0.385247	0.848026
ENSG00000174529	TMEM81	transmembrane_protein_81	33.2741	0.0919149	0.105897	0.867969	0.385411	0.848134
ENSG00000184319	RPL23AP82	ribosomal_protein_L23a_pseudogene_82	133.2	-0.0932994	0.107485	-0.868024	0.385381	0.848134
ENSG00000101337	TM9SF4	transmembrane_9_superfamily_protein_member_4	1588.89	0.0553145	0.0637423	0.867784	0.385512	0.848231
ENSG00000105221	AKT2	v-akt_murine_thymoma_viral_oncogene_homolog_2	3000.61	0.0626409	0.0722277	0.86727	0.385794	0.848349
ENSG00000244720	RP11-402J7.2	?	116.201	0.0939204	0.108295	0.867267	0.385796	0.848349
ENSG00000253326	RP11-261C10.7	?	40.5471	0.0923671	0.106494	0.867348	0.385752	0.848349
ENSG00000261996	CTC-281F24.1	?	52.8672	-0.0965963	0.111359	-0.867428	0.385708	0.848349
ENSG00000235381	RP11-477D19.2	?	46.2802	-0.0954577	0.110103	-0.866984	0.385951	0.848438
ENSG00000237669	HCG4P3	HLA_complex_group_4_pseudogene_3	21.4638	0.0792413	0.0913907	0.867061	0.385909	0.848438
ENSG00000198015	MRPL42	mitochondrial_ribosomal_protein_L42	1176.78	-0.0660812	0.0762302	-0.866864	0.386016	0.848456
ENSG00000134250	NOTCH2	notch_2	9091.67	-0.0451051	0.0520475	-0.866614	0.386154	0.848631
ENSG00000162434	JAK1	Janus_kinase_1	11376	-0.0489813	0.0565317	-0.866439	0.38625	0.848716
ENSG00000107819	SFXN3	sideroflexin_3	483.731	0.0731437	0.084458	0.866036	0.38647	0.848937
ENSG00000110768	GTF2H1	general_transcription_factor_IIH_subunit_1	1292.8	-0.0653848	0.075507	-0.865944	0.386521	0.848937
ENSG00000272501	XXbac-BPG299F13.17	?	155.568	-0.0921355	0.106399	-0.865941	0.386522	0.848937
ENSG00000082213	C5orf22	chromosome_5_open_reading_frame_22	811.544	-0.0712143	0.0822985	-0.865316	0.386865	0.849311
ENSG00000091181	IL5RA	interleukin_5_receptor_subunit_alpha	31.8125	-0.0839284	0.0969807	-0.865414	0.386812	0.849311
ENSG00000114812	VIPR1	vasoactive_intestinal_peptide_receptor_1	27.4881	-0.0880463	0.101738	-0.865421	0.386807	0.849311
ENSG00000105928	DFNA5	deafness,_autosomal_dominant_5	378.221	0.0802274	0.0927404	0.865075	0.386998	0.849338
ENSG00000186197	EDARADD	EDAR-associated_death_domain	27.2183	-0.0873522	0.100987	-0.86498	0.38705	0.849338
ENSG00000187650	VMAC	vimentin-type_intermediate_filament_associated_coiled-coil_protein	171.568	0.0899601	0.103984	0.865138	0.386963	0.849338
ENSG00000169248	CXCL11	chemokine_(C-X-C_motif)_ligand_11	20.4678	-0.0831139	0.0961131	-0.864751	0.387176	0.849362
ENSG00000265992	ESRG	embryonic_stem_cell_related_(non-protein_coding)	23.0496	-0.0810391	0.0937031	-0.86485	0.387121	0.849362
ENSG00000186710	CFAP73	cilia_and_flagella_associated_protein_73	28.492	-0.0877059	0.101441	-0.864599	0.387259	0.84938
ENSG00000214999	AC129492.6	?	38.2871	0.0932265	0.107835	0.864527	0.387298	0.84938
ENSG00000037897	METTL1	methyltransferase_like_1	221.154	-0.0871565	0.10095	-0.863359	0.38794	0.849401
ENSG00000101911	PRPS2	phosphoribosyl_pyrophosphate_synthetase_2	1526.62	-0.0552724	0.0639865	-0.863813	0.387691	0.849401
ENSG00000111424	VDR	vitamin_D_(1,25-_dihydroxyvitamin_D3)_receptor	1010	0.066812	0.0773204	0.864092	0.387537	0.849401
ENSG00000115419	GLS	glutaminase	7084.09	0.0490634	0.0568255	0.863404	0.387915	0.849401
ENSG00000138030	KHK	ketohexokinase	75.2417	0.09643	0.111661	0.863593	0.387812	0.849401
ENSG00000143797	MBOAT2	membrane_bound_O-acyltransferase_domain_containing_2	156.803	-0.0919248	0.106422	-0.863775	0.387711	0.849401
ENSG00000164649	CDCA7L	cell_division_cycle_associated_7-like	1651.95	-0.058683	0.0679263	-0.863922	0.387631	0.849401
ENSG00000166295	ANAPC16	anaphase_promoting_complex_subunit_16	2077.09	0.0594587	0.0688292	0.863858	0.387666	0.849401
ENSG00000179094	PER1	period_circadian_clock_1	573.945	0.0700902	0.0811704	0.863495	0.387866	0.849401
ENSG00000182481	KPNA2	karyopherin_alpha_2_(RAG_cohort_1,_importin_alpha_1)	2845.94	0.0500285	0.0579114	0.86388	0.387654	0.849401
ENSG00000184402	SS18L1	synovial_sarcoma_translocation_gene_on_chromosome_18-like_1	577.552	-0.0726353	0.0840373	-0.864322	0.387411	0.849401
ENSG00000065665	SEC61A2	Sec61_translocon_alpha_2_subunit	331.472	-0.0773645	0.0896199	-0.863251	0.388	0.849406
ENSG00000228989	AC133528.2	?	42.9265	0.0945663	0.109575	0.86303	0.388121	0.849546
ENSG00000158716	DUSP23	dual_specificity_phosphatase_23	136.011	0.0943487	0.10935	0.862812	0.388241	0.849556
ENSG00000242960	FTH1P23	ferritin,_heavy_polypeptide_1_pseudogene_23	40.099	0.0555101	0.0643289	0.862911	0.388186	0.849556
ENSG00000072864	NDE1	nudE_neurodevelopment_protein_1	1583.8	-0.0565844	0.0656059	-0.86249	0.388418	0.849663
ENSG00000175556	LONRF3	LON_peptidase_N-terminal_domain_and_ring_finger_3	84.199	-0.0961571	0.111525	-0.862202	0.388576	0.849663
ENSG00000245970	KB-1208A12.3	?	23.0117	-0.0840256	0.097411	-0.862588	0.388364	0.849663
ENSG00000265713	RP11-82O19.2	?	34.4859	-0.0824154	0.0955856	-0.862216	0.388569	0.849663
ENSG00000267364	RP11-47L3.1	?	31.4374	0.0898976	0.104244	0.862379	0.388479	0.849663
ENSG00000267508	ZNF285	zinc_finger_protein_285	112.42	0.0949601	0.110156	0.862048	0.388661	0.849722
ENSG00000132953	XPO4	exportin_4	1852.59	0.0560182	0.0649995	0.861825	0.388784	0.849865
ENSG00000054282	SDCCAG8	serologically_defined_colon_cancer_antigen_8	693.268	-0.0666792	0.0774179	-0.861289	0.389079	0.849945
ENSG00000103707	MTFMT	mitochondrial_methionyl-tRNA_formyltransferase	250.421	0.0820348	0.0952125	0.861597	0.388909	0.849945
ENSG00000119844	AFTPH	aftiphilin	3269.32	0.0556917	0.0646616	0.86128	0.389084	0.849945
ENSG00000122971	ACADS	acyl-CoA_dehydrogenase,_C-2_to_C-3_short_chain	172.667	0.0884231	0.10267	0.861236	0.389108	0.849945
ENSG00000175390	EIF3F	eukaryotic_translation_initiation_factor_3_subunit_F	3140.57	0.0534434	0.0620522	0.861265	0.389092	0.849945
ENSG00000129925	TMEM8A	transmembrane_protein_8A	1100.05	0.0708672	0.0823103	0.860976	0.389251	0.850009
ENSG00000204256	BRD2	bromodomain_containing_2	8975.85	-0.0475348	0.0552105	-0.860975	0.389252	0.850009
ENSG00000042832	TG	thyroglobulin	38.3088	0.0921591	0.107477	0.857476	0.391182	0.850064
ENSG00000062370	ZNF112	zinc_finger_protein_112	44.7809	0.0939441	0.10932	0.859352	0.390146	0.850064
ENSG00000069712	KIAA1107	KIAA1107	60.1581	-0.0955488	0.111362	-0.858002	0.390891	0.850064
ENSG00000085788	DDHD2	DDHD_domain_containing_2	1229.32	-0.0581386	0.0675685	-0.86044	0.389547	0.850064
ENSG00000101447	FAM83D	family_with_sequence_similarity_83_member_D	232.7	0.0841823	0.0979261	0.859652	0.389981	0.850064
ENSG00000106560	GIMAP2	GTPase,_IMAP_family_member_2	686.171	0.067048	0.0781577	0.857855	0.390973	0.850064
ENSG00000106683	LIMK1	LIM_domain_kinase_1	2438.06	0.0675718	0.0787394	0.85817	0.390799	0.850064
ENSG00000111144	LTA4H	leukotriene_A4_hydrolase	5017.27	-0.0501847	0.0584042	-0.859264	0.390195	0.850064
ENSG00000111605	CPSF6	cleavage_and_polyadenylation_specific_factor_6	3328.71	-0.0583351	0.067883	-0.859347	0.390149	0.850064
ENSG00000125384	PTGER2	prostaglandin_E_receptor_2	264.226	0.0812957	0.0946867	0.858576	0.390575	0.850064
ENSG00000127603	MACF1	microtubule-actin_crosslinking_factor_1	18548.6	-0.0476525	0.0555674	-0.857562	0.391134	0.850064
ENSG00000130706	ADRM1	adhesion_regulating_molecule_1	1537.5	0.0639014	0.0743456	0.859518	0.390055	0.850064
ENSG00000131725	WDR44	WD_repeat_domain_44	821.16	-0.071211	0.0828122	-0.859909	0.389839	0.850064
ENSG00000137331	IER3	immediate_early_response_3	1894.07	0.0777895	0.0905347	0.859223	0.390217	0.850064
ENSG00000138867	GUCD1	guanylyl_cyclase_domain_containing_1	2971.02	0.0617936	0.0718862	0.859603	0.390008	0.850064
ENSG00000140006	WDR89	WD_repeat_domain_89	505.243	0.0697671	0.0813594	0.857518	0.391159	0.850064
ENSG00000142856	ITGB3BP	integrin_subunit_beta_3_binding_protein	674.543	0.0754779	0.087949	0.8582	0.390782	0.850064
ENSG00000148450	MSRB2	methionine_sulfoxide_reductase_B2	93.3228	0.0949998	0.110836	0.857123	0.391377	0.850064
ENSG00000148908	RGS10	regulator_of_G-protein_signaling_10	1018.7	0.0613668	0.0715094	0.858164	0.390802	0.850064
ENSG00000151327	FAM177A1	family_with_sequence_similarity_177_member_A1	483.631	-0.077894	0.0908089	-0.857779	0.391014	0.850064
ENSG00000152102	FAM168B	family_with_sequence_similarity_168_member_B	2486.36	0.0537048	0.0625414	0.858708	0.390502	0.850064
ENSG00000153531	ADPRHL1	ADP-ribosylhydrolase_like_1	26.415	-0.0865382	0.10074	-0.859025	0.390327	0.850064
ENSG00000154743	TSEN2	tRNA_splicing_endonuclease_subunit_2	200.351	-0.0869374	0.101189	-0.859159	0.390253	0.850064
ENSG00000158270	COLEC12	collectin_subfamily_member_12	44.2827	-0.093346	0.108932	-0.856916	0.391491	0.850064
ENSG00000158882	TOMM40L	translocase_of_outer_mitochondrial_membrane_40_homolog_(yeast)-like	301.433	0.0793202	0.0925945	0.856641	0.391643	0.850064
ENSG00000164715	LMTK2	lemur_tyrosine_kinase_2	969.128	0.0622236	0.0725935	0.857151	0.391362	0.850064
ENSG00000165630	PRPF18	pre-mRNA_processing_factor_18	209.577	-0.0878943	0.102524	-0.857307	0.391275	0.850064
ENSG00000165819	METTL3	methyltransferase_like_3	1536.41	0.0586383	0.068454	0.856609	0.391661	0.850064
ENSG00000166780	C16orf45	chromosome_16_open_reading_frame_45	78.1904	0.0958438	0.111428	0.860144	0.389709	0.850064
ENSG00000167083	GNGT2	guanine_nucleotide_binding_protein_(G_protein),_gamma_transducing_activity_polypeptide_2	212.246	0.0854238	0.0993426	0.85989	0.38985	0.850064
ENSG00000177082	WDR73	WD_repeat_domain_73	610.96	0.0697509	0.0814061	0.856827	0.39154	0.850064
ENSG00000180198	RCC1	regulator_of_chromosome_condensation_1	1150.79	0.0598347	0.0697854	0.85741	0.391218	0.850064
ENSG00000183397	C19orf71	chromosome_19_open_reading_frame_71	39.5701	0.0915093	0.10641	0.859966	0.389808	0.850064
ENSG00000184207	PGP	phosphoglycolate_phosphatase	405.147	0.0839252	0.0977183	0.858849	0.390424	0.850064
ENSG00000188060	RAB42	RAB42,_member_RAS_oncogene_family	60.1257	0.0956224	0.111584	0.856954	0.391471	0.850064
ENSG00000188229	TUBB4B	tubulin_beta_4B_class_IVb	3134.38	0.0625398	0.0728786	0.858137	0.390817	0.850064
ENSG00000189308	LIN54	lin-54_DREAM_MuvB_core_complex_component	1084.21	-0.071724	0.0836158	-0.857781	0.391014	0.850064
ENSG00000205746	RP11-1212A22.1	?	233.572	0.0905671	0.105747	0.856449	0.391749	0.850064
ENSG00000214199	EEF1A1P12	eukaryotic_translation_elongation_factor_1_alpha_1_pseudogene_12	29.8197	0.0891718	0.10382	0.858907	0.390392	0.850064
ENSG00000228701	TNKS2-AS1	TNKS2_antisense_RNA_1_(head_to_head)	24.7519	0.0848537	0.0986	0.860585	0.389467	0.850064
ENSG00000248508	SRP14-AS1	SRP14_antisense_RNA1_(head_to_head)	162.155	0.0902828	0.105002	0.859823	0.389887	0.850064
ENSG00000261613	RP11-20I23.13	?	133.171	-0.0920403	0.106922	-0.860816	0.389339	0.850064
ENSG00000280303	ERICD	E2F1-regulated_inhibitor_of_cell_death_(non-protein_coding)	30.17	-0.0885081	0.10334	-0.856476	0.391735	0.850064
ENSG00000137752	CASP1	caspase_1	1675.89	-0.0599384	0.070009	-0.856153	0.391913	0.850296
ENSG00000159917	ZNF235	zinc_finger_protein_235	291.891	-0.0817067	0.0954619	-0.855909	0.392048	0.850463
ENSG00000136699	SMPD4	sphingomyelin_phosphodiesterase_4	1691.27	0.0596957	0.0697606	0.855722	0.392151	0.850562
ENSG00000108448	TRIM16L	tripartite_motif_containing_16-like	35.4055	-0.0912017	0.1066	-0.855555	0.392244	0.850639
ENSG00000110880	CORO1C	coronin,_actin_binding_protein,_1C	3282.42	0.0546052	0.0638411	0.855331	0.392368	0.850783
ENSG00000149573	MPZL2	myelin_protein_zero-like_2	54.1432	-0.0951596	0.1113	-0.854981	0.392562	0.850844
ENSG00000172175	MALT1	MALT1_paracaspase	3921.23	-0.0502598	0.058778	-0.855079	0.392508	0.850844
ENSG00000272631	RP11-359E3.4	?	18.8331	-0.0760371	0.0889356	-0.854968	0.392569	0.850844
ENSG00000072110	ACTN1	actinin,_alpha_1	1244.73	-0.072086	0.0843556	-0.854549	0.392801	0.851056
ENSG00000103365	GGA2	golgi-associated,_gamma_adaptin_ear_containing,_ARF_binding_protein_2	8073.4	0.0528665	0.061911	0.853911	0.393154	0.851056
ENSG00000105556	MIER2	mesoderm_induction_early_response_1,_family_member_2	356.022	0.0799956	0.0937399	0.853379	0.393449	0.851056
ENSG00000126945	HNRNPH2	heterogeneous_nuclear_ribonucleoprotein_H2_(H')	1193.09	0.0584131	0.0683684	0.854388	0.39289	0.851056
ENSG00000128203	ASPHD2	aspartate_beta-hydroxylase_domain_containing_2	517.676	0.077994	0.0913985	0.85334	0.393471	0.851056
ENSG00000156639	ZFAND3	zinc_finger,_AN1-type_domain_3	1340.49	-0.0609143	0.0713924	-0.853233	0.39353	0.851056
ENSG00000163703	CRELD1	cysteine_rich_with_EGF-like_domains_1	352.399	0.0812588	0.0951208	0.85427	0.392956	0.851056
ENSG00000173171	MTX1	metaxin_1	238.303	0.0812731	0.0952419	0.853334	0.393474	0.851056
ENSG00000177565	TBL1XR1	transducin_(beta)-like_1_X-linked_receptor_1	5871.04	-0.053134	0.0622647	-0.853357	0.393462	0.851056
ENSG00000179958	DCTPP1	dCTP_pyrophosphatase_1	547.082	0.08214	0.0962267	0.85361	0.393321	0.851056
ENSG00000188529	SRSF10	serine/arginine-rich_splicing_factor_10	4927.71	0.0521179	0.0610016	0.854369	0.392901	0.851056
ENSG00000198133	TMEM229B	transmembrane_protein_229B	193.376	0.0861196	0.100854	0.853905	0.393158	0.851056
ENSG00000244687	UBE2V1	ubiquitin_conjugating_enzyme_E2_variant_1	174.773	-0.0868175	0.101687	-0.853772	0.393231	0.851056
ENSG00000259623	RP11-156E6.1	?	178.585	-0.0893711	0.104599	-0.854418	0.392874	0.851056
ENSG00000267274	CTD-2006C1.12	?	28.2598	-0.0872501	0.102193	-0.853775	0.39323	0.851056
ENSG00000077097	TOP2B	topoisomerase_(DNA)_II_beta	6056.38	-0.0533537	0.0625431	-0.85307	0.39362	0.851127
ENSG00000166349	RAG1	recombination_activating_gene_1	20.0432	0.0811129	0.0951269	0.852681	0.393836	0.851251
ENSG00000167861	HID1	HID1_domain_containing	40.8598	0.0930787	0.109168	0.852616	0.393872	0.851251
ENSG00000177873	ZNF619	zinc_finger_protein_619	333.063	-0.0766214	0.0898574	-0.8527	0.393826	0.851251
ENSG00000240889	NDUFB2-AS1	NDUFB2_antisense_RNA_1	27.099	-0.087732	0.102905	-0.852551	0.393908	0.851251
ENSG00000100426	ZBED4	zinc_finger,_BED-type_containing_4	1305.11	0.0578124	0.0678685	0.85183	0.394309	0.85128
ENSG00000108953	YWHAE	tyrosine_3-monooxygenase/tryptophan_5-monooxygenase_activation_protein,_epsilon	4959.53	-0.0608481	0.0713898	-0.852336	0.394027	0.85128
ENSG00000148672	GLUD1	glutamate_dehydrogenase_1	2319.2	0.0528713	0.0620425	0.852178	0.394115	0.85128
ENSG00000162711	NLRP3	NLR_family,_pyrin_domain_containing_3	167.506	0.0880452	0.103332	0.852058	0.394182	0.85128
ENSG00000197006	METTL9	methyltransferase_like_9	2347.16	0.0588236	0.0690203	0.852266	0.394067	0.85128
ENSG00000197506	SLC28A3	solute_carrier_family_28_(concentrative_nucleoside_transporter),_member_3	30.704	-0.0889231	0.104394	-0.851801	0.394324	0.85128
ENSG00000226180	RP11-278A23.1	?	27.6939	0.08445	0.0991345	0.851873	0.394284	0.85128
ENSG00000236901	MIR600HG	MIR600_host_gene	1079.49	-0.0673926	0.0791302	-0.851667	0.394399	0.851317
ENSG00000154059	IMPACT	impact_RWD_domain_protein	435.644	-0.0709499	0.0833349	-0.851382	0.394557	0.851534
ENSG00000108370	RGS9	regulator_of_G-protein_signaling_9	86.3824	0.0945067	0.111056	0.850979	0.394781	0.851593
ENSG00000143621	ILF2	interleukin_enhancer_binding_factor_2	3729.74	-0.0524066	0.0615752	-0.8511	0.394714	0.851593
ENSG00000156603	MED19	mediator_complex_subunit_19	206.815	0.083804	0.0984513	0.851223	0.394645	0.851593
ENSG00000164073	MFSD8	major_facilitator_superfamily_domain_containing_8	488.709	0.0700406	0.0823118	0.850918	0.394815	0.851593
ENSG00000148288	GBGT1	globoside_alpha-1,3-N-acetylgalactosaminyltransferase_1	566.932	-0.0689453	0.0810547	-0.850601	0.394991	0.8516
ENSG00000165782	TMEM55B	transmembrane_protein_55B	846.365	0.0770396	0.090566	0.850646	0.394966	0.8516
ENSG00000274471	RP11-228M15.1	?	45.666	0.0924259	0.108643	0.85073	0.39492	0.8516
[truncated: 53,816 more rows]

## Sheet: גיליון1
General_Gene_Details														Raw_Counts_per_Sample							Normalized_Counts_per_Sample							Mean_Normalized_Counts	By Donor: ActExo1 / Act					By Donor: ActExo2 / Act					By Donor: ActExo3 / Act					By Donor: ActExo2 / ActExo1					By Donor: ActExo3 / ActExo1
Ensembl_Gene_ID	Associated_Gene_Name	Description	Gene_type	Chromosome_Name	Gene_Start_(bp)	Gene_End_(bp)	Strand	Ensembl_Transcript_ID	Transcript_Start_(bp)	Transcript_End_(bp)	EntrezGene_ID	RefSeq_ID	UCSC_ID	B3	B4	B5	B6	B8	B9	B10	B3	B4	B5	B6	B8	B9	B10	baseMean	log2FoldChange	lfcSE	stat	pvalue	padj	log2FoldChange	lfcSE	stat	pvalue	padj	log2FoldChange	lfcSE	stat	pvalue	padj	log2FoldChange	lfcSE	stat	pvalue	padj	log2FoldChange
ENSG00000149534	MS4A2	membrane-spanning_4-domains,_subfamily_A,_member_2	protein_coding	11	60088261	60098466	+	ENST00000524868;ENST00000440896;ENST00000278888;ENST00000617306	60088261;60088664	60089759;60094031;60095971;60098466	2206	?;NM_000139;NM_001256916	uc058bst.1;uc009ymu.4;uc001nop.4;uc021qka.2	539	415	268	267	261	270	250	625.109	386.159	265.375	237.32	279.137	254.215	254.446	328.823	-0.425386	0.119475	-3.56046	0.000370204	0.0499777	-0.340409	0.112698	-3.02055	0.00252314	0.230764	-0.418709	0.119458	-3.50507	0.000456495	0.00985216	0.0849769	0.11261	0.754615	0.45048	0.999863	0.00667702
ENSG00000246363	RP11-13A1.1	?	lincRNA	12	89010681	89019679	-	ENST00000500381	89010681	89019679	?	?	uc001tax.2	108	117	50	52	53	51	65	125.254	108.869	49.5103	46.2195	56.683	48.0184	66.1561	71.53	-0.492712	0.117355	-4.19847	2.68726e-05	0.00611717	-0.375828	0.109063	-3.44598	0.000569	NA	-0.41204	0.117388	-3.51006	0.00044801	NA	0.116884	0.108514	1.07713	0.281423	0.999863	0.0806717
ENSG00000179348	GATA2	GATA_binding_protein_2	protein_coding	3	128479427	128493185	-	ENST00000341105;ENST00000489987;ENST00000430265;ENST00000487848;ENST00000492608;ENST00000498200	128479427;128480146;128481019;128486148;128487008	128493185;128482078;128487916;128488530;128490648;128493173	2624	NM_032638;NM_001145662;NM_001145661	uc003eko.3;uc062nnx.1;uc003ekn.4;uc003ekm.4;uc062nny.1;uc062nnz.1	2555	3001	1793	1991	1411	1911	2031	2963.18	2792.44	1775.44	1769.68	1509.05	1799.28	2067.12	2096.6	-0.620588	0.0773957	-8.01838	1.0715e-15	2.68303e-12	-0.7853	0.0898415	-8.74095	2.31157e-18	2.57925e-14	-0.510549	0.0773243	-6.6027	4.03746e-11	2.46684e-08	-0.164712	0.0902878	-1.8243	0.0681062	0.999863	0.110039
ENSG00000163751	CPA3	carboxypeptidase_A3	protein_coding	3	148865256	148897196	+	ENST00000296046;ENST00000477926	148865256;148881469	148897196;148896522	1359	NM_001870	uc003ewm.4;uc062ovk.1	607	673	412	471	413	408	396	703.972	626.229	407.965	418.642	441.7	384.147	403.043	483.671	-0.533556	0.10184	-5.23916	1.61311e-07	8.78093e-05	-0.447029	0.111127	-4.02267	5.75412e-05	0.0149313	-0.586731	0.102135	-5.74464	9.21145e-09	2.14586e-06	0.0865272	0.11173	0.774431	0.438676	0.999863	-0.0531749
ENSG00000102962	PTGS2	chemokine_(C-C_motif)_ligand_22	protein_coding	16	57358772	57366190	+	ENST00000219235	57358772	57366190	6367	NM_002990	uc002elh.4	9997	9219	6952	6796	6020	6187	6468	11594.1	8578.32	6883.91	6040.54	6438.33	5825.29	6583.04	7420.5	-0.383685	0.1198	-3.20272	0.00136135	0.114424	-0.357629	0.120587	-2.96574	0.00301953	0.251619	-0.41735	0.119802	-3.48366	0.000494607	0.0103349	0.026056	0.120589	0.216072	0.828931	0.999863	-0.0336648
ENSG00000162367	TAL1	T-cell_acute_lymphocytic_leukemia_1	protein_coding	1	47216290	47232220	-	ENST00000371884;ENST00000294339;ENST00000459729;ENST00000464796;ENST00000481091;ENST00000465912	47216290;47216292;47218688;47224072;47228347;47228348	47231715;47229771;47224076;47232220;47231218;47229453	6886	NM_001290404;NM_001287347;NM_001290403;NM_003189;NM_001290405	uc001cqy.3;uc001cqx.4;uc057ghm.1;uc001cqz.2;uc057gho.1;uc057ghp.1	201	219	127	125	122	132	132	233.111	203.78	125.756	111.105	130.478	124.283	134.348	151.837	-0.496146	0.120996	-4.10053	4.12208e-05	0.0086014	-0.391644	0.119858	-3.26757	0.00108474	0.126078	-0.429428	0.120992	-3.54922	0.000386379	0.00883445	0.104502	0.11988	0.871723	0.38336	0.999863	0.0667189
ENSG00000131016	AKAP12	A-kinase_anchoring_protein_12	protein_coding	6	151239999	151358557	+	ENST00000253332;ENST00000354675;ENST00000490177;ENST00000402676;ENST00000359755	151240374;151325688;151341702;151239999;151341686	151356773;151349186;151358557	9590	?;NM_144497;NM_005100	uc003qoe.5;uc003qof.5;uc063sha.1;uc011eep.4;uc003qog.5	1402	1394	934	1025	958	912	1001	1625.98	1297.12	924.852	911.058	1024.57	858.682	1018.8	1094.44	-0.540011	0.0966042	-5.58994	2.27149e-08	1.57995e-05	-0.405263	0.106814	-3.7941	0.00014818	0.0300616	-0.514651	0.0966557	-5.32458	1.01185e-07	1.61288e-05	0.134749	0.107175	1.25727	0.208654	0.999863	0.0253602
ENSG00000183625	CCR3	chemokine_(C-C_motif)_receptor_3	protein_coding	3	46163604	46266706	+	ENST00000357422;ENST00000395940;ENST00000452454;ENST00000484025;ENST00000457243;ENST00000475150;ENST00000395942;ENST00000545097	46163604;46242431;46242460;46242461;46263390;46265128;46242381	46266615;46266620;46265399;46264744;46265221;46265365;46266328;46266706	1232	?;NM_001837;NM_178329;NM_178328;NM_001164680	uc003cpg.3;uc003cpj.3;uc062izj.1;uc062izk.1;uc062izl.1;uc062izm.1;uc062izn.1;uc003cpk.2	250	304	198	219	146	177	188	289.939	282.873	196.061	194.655	156.146	166.652	191.344	211.096	-0.357559	0.117269	-3.04904	0.00229575	0.160928	-0.481717	0.120058	-4.01238	6.01102e-05	0.0152434	-0.435295	0.117484	-3.70514	0.000211276	0.00574981	-0.124158	0.120215	-1.0328	0.301698	0.999863	-0.0777362
ENSG00000183813	CCR4	chemokine_(C-C_motif)_receptor_4	protein_coding	3	32951574	32956349	+	ENST00000330953	32951574	32956349	1233	NM_005508	uc003cfg.2	970	968	670	607	590	765	751	1124.96	900.728	663.438	539.524	630.999	720.276	764.357	763.47	-0.578873	0.102677	-5.63779	1.72249e-08	1.26857e-05	-0.491247	0.111673	-4.39899	1.08755e-05	0.00404496	-0.347373	0.102412	-3.39192	0.000694038	0.0132377	0.0876256	0.112104	0.781647	0.434422	0.999863	0.2315
ENSG00000169224	GCSAML	germinal_center-associated,_signaling_and_motility-like	protein_coding	1	247507058	247577690	+	ENST00000527084;ENST00000527541;ENST00000366491;ENST00000366489;ENST00000526896;ENST00000463359;ENST00000529512;ENST00000531662;ENST00000366488;ENST00000536561;ENST00000623578	247507058;247507073;247507115;247507120;247507124;247518432;247518452;247518474;247549088	247575020;247574881;247577667;247577688;247574215;247575648;247574293;247549119;247577690	148823	NM_001281836;NM_001281838;NM_001281834;NM_001281835;NM_145278;NM_001281853;NM_001281837	uc009xgw.5;uc009xgx.5;uc001ida.6;uc001idb.6;uc057rai.1;uc057raj.1;uc057rak.1;uc057ral.1;uc001idf.5;uc031vul.1;uc031vum.1	645	607	371	525	352	445	483	748.043	564.816	367.366	466.64	376.461	418.984	491.59	490.557	-0.453513	0.11251	-4.03089	5.55671e-05	0.0108703	-0.495454	0.118146	-4.19356	2.74615e-05	0.00828149	-0.368799	0.11248	-3.2788	0.00104251	0.0172842	-0.0419407	0.118364	-0.354337	0.723087	0.999863	0.0847141
ENSG00000129116	PALLD	palladin,_cytoskeletal_associated_protein	protein_coding	4	168497066	168928457	+	ENST00000261509;ENST00000505667;ENST00000511948;ENST00000508898;ENST00000504519;ENST00000512127;ENST00000513245;ENST00000503457;ENST00000510998;ENST00000393726;ENST00000507735;ENST00000511611;ENST00000507325;ENST00000513187;ENST00000507699;ENST00000511682;ENST00000503290	168497066;168497104;168497124;168511568;168631615;168631617;168648777;168654732;168712159;168832005;168832041;168894169;168894441;168894641;168897977;168898559;168921575	168928457;168926272;168511588;168700900;168690663;168926487;168690628;168690701;168898686;168913969;168928445;168898516;168903835;168914075;168928417;168904261;168925393	23022	NM_016081;NM_001166108;NM_001166109;NM_001166110	uc003iru.3;uc011cjx.3;uc063awd.1;uc063awe.1;uc063awf.1;uc003irv.4;uc063awh.1;uc063awi.1;uc063awk.1;uc063awm.1;uc003irw.4;uc063awr.1;uc063aws.1;uc063awt.1;uc063awu.1;uc063awv.1;uc063aww.1	482	495	370	398	304	330	343	559.003	460.599	366.376	353.757	325.125	310.707	349.1	389.238	-0.36426	0.109069	-3.33971	0.000838661	0.0853661	-0.43098	0.116283	-3.70632	0.000210294	0.0391078	-0.45354	0.109371	-4.14678	3.37177e-05	0.00149294	-0.0667203	0.116539	-0.572515	0.566973	0.999863	-0.0892796
ENSG00000138755	CXCL9	chemokine_(C-X-C_motif)_ligand_9	protein_coding	4	76001275	76007488	-	ENST00000264888	76001275	76007488	4283	NM_002416	uc003hjh.2	2012	1858	999	1040	973	633	1122	2333.43	1728.88	989.215	924.391	1040.61	595.993	1141.96	1250.64	-0.307895	0.107019	-2.87701	0.00401464	0.234789	-0.256172	0.0967068	-2.64895	0.00807418	0.420989	-0.338891	0.107011	-3.16689	0.00154076	0.0224436	0.0517231	0.0966944	0.534914	0.59271	0.999863	-0.0309961
ENSG00000169245	CXCL10	chemokine_(C-X-C_motif)_ligand_10	protein_coding	4	76021117	76023497	-	ENST00000306602	76021117	76023497	3627	NM_001565	uc003hjl.5	2152	2212	1434	1618	1431	1339	1880	2495.8	2058.27	1419.95	1438.14	1530.44	1260.72	1913.44	1730.97	-0.313437	0.121235	-2.58538	0.00972728	0.392857	-0.245352	0.116489	-2.10622	0.0351849	0.771215	-0.246638	0.121235	-2.03438	0.0419131	0.197327	0.0680844	0.116482	0.584508	0.558879	0.999863	0.0667991
ENSG00000158715	SLC45A3	solute_carrier_family_45_member_3	protein_coding	1	205657851	205680459	-	ENST00000460934;ENST00000367145	205657851	205662668;205680459	85414	?;NM_033102	uc057ouo.1;uc001hda.2	276	368	235	235	177	223	256	320.093	342.425	232.698	208.877	189.3	209.963	260.553	251.987	-0.385953	0.116283	-3.31908	0.000903137	0.0890337	-0.455342	0.119792	-3.80111	0.000144047	0.0297643	-0.327962	0.116288	-2.82027	0.00479834	0.0492547	-0.0693887	0.119983	-0.578321	0.563047	0.999863	0.0579911
ENSG00000179639	FCER1A	Fc_fragment_of_IgE,_high_affinity_I,_receptor_for;_alpha_polypeptide;Fc_fragment_of_IgE,_high_affinity_I,_receptor_for;_alpha_polypeptide	protein_coding	1	159289714	159308224	+	ENST00000368115;ENST00000368114	159289714;159302336	159308224;159307993	2205	NM_002001	uc001ftq.4;uc057mgy.1	366	297	217	211	196	225	269	424.471	276.36	214.875	187.545	209.62	211.846	273.784	256.929	-0.455203	0.120614	-3.77406	0.000160614	0.0254542	-0.378397	0.120213	-3.14772	0.00164549	0.166912	-0.30712	0.12057	-2.54724	0.010858	0.0844865	0.0768059	0.120252	0.638707	0.523013	0.999863	0.148083
ENSG00000140287	HDC	histidine_decarboxylase	protein_coding	15	50241947	50266026	-	ENST00000559816;ENST00000267845;ENST00000543581;ENST00000558761;ENST00000559190;ENST00000558679;ENST00000559683	50241947;50242013;50252920;50253124;50253726;50254552	50253305;50266026;50265666;50265726;50263315;50265965;50263429	3067	?;NM_002112;NM_001306146	uc001zxy.4;uc001zxz.4;uc010uff.3;uc059jct.1;uc059jcu.1;uc010beu.3;uc059jcv.1	2003	2421	1567	1635	1304	1751	1928	2322.99	2252.75	1551.65	1453.25	1394.62	1648.63	1962.29	1798.03	-0.526808	0.0827254	-6.36815	1.91323e-10	2.66152e-07	-0.584865	0.0947546	-6.17241	6.72558e-10	1.8761e-06	-0.297925	0.0824915	-3.61158	0.000304337	0.00748614	-0.0580571	0.0951207	-0.610352	0.541629	0.999863	0.228883
ENSG00000154269	ENPP3	ectonucleotide_pyrophosphatase/phosphodiesterase_3	protein_coding	6	131628442	131747418	+	ENST00000427707;ENST00000414305;ENST00000423831;ENST00000470930;ENST00000494023;ENST00000357639;ENST00000358229	131628442;131628461;131637304;131641455;131652857;131637302	131676797;131747418;131652651;131674208;131675378;131747407	5169	?;NM_005021	uc063rjy.1;uc003qcu.5;uc063rka.1;uc063rkb.1;uc063rkd.1;uc003qcv.4;uc063rjz.1	189	156	100	115	122	118	118	219.194	145.159	99.0206	102.216	130.478	111.101	120.099	132.467	-0.41176	0.121545	-3.38773	0.000704744	0.0739081	-0.241542	0.117473	-2.05615	0.0397684	0.795225	-0.322339	0.121551	-2.65188	0.00800458	0.0688629	0.170218	0.117337	1.45067	0.146872	0.999863	0.0894205
ENSG00000121769	FABP3	fatty_acid_binding_protein_3,_muscle_and_heart	protein_coding	1	31365625	31376850	-	ENST00000373713;ENST00000497275;ENST00000498148;ENST00000482018	31365625;31365713;31365721;31365891	31373076;31369590;31373073;31376850	2170	NM_004102	uc001bss.2;uc057edw.1;uc057edx.1;uc057edy.1	62	47	29	34	27	22	18	71.9049	43.7337	28.716	30.2205	28.8762	20.7138	18.3201	34.6408	-0.240472	0.100835	-2.38481	0.017088	NA	-0.225905	0.0894558	-2.52532	0.0115593	NA	-0.341575	0.100362	-3.40344	0.000665424	NA	0.0145678	0.0892341	0.163253	0.870319	0.999863	-0.101103
ENSG00000148848	ADAM12	ADAM_metallopeptidase_domain_12	protein_coding	10	126012381	126388455	-	ENST00000368679;ENST00000368676;ENST00000467145;ENST00000482291;ENST00000485388;ENST00000448723;ENST00000494661	126012381;126041346;126049603;126064695;126090736;126101148;126135368	126388455;126070633;126067006;126109788;126155305	8038	NM_001288973;NM_003474;NM_001288975;NM_001288974;NM_021641	uc001ljk.4;uc001ljm.5;uc057wtj.1;uc057wtk.1;uc057wtl.1;uc057wtm.1;uc057wtn.1	166	202	132	136	126	143	111	192.52	187.962	130.707	120.882	134.756	134.64	112.974	144.92	-0.33084	0.121179	-2.73017	0.0063302	0.317017	-0.263328	0.119742	-2.19913	0.0278684	0.724839	-0.340895	0.121215	-2.81231	0.00491875	0.0500305	0.0675115	0.119741	0.563812	0.572882	0.999863	-0.0100552
ENSG00000172403	SYNPO2	synaptopodin_2	protein_coding	4	118850688	119061247	+	ENST00000448416;ENST00000504178;ENST00000434046;ENST00000610556;ENST00000307142;ENST00000429713	118888841;119023471;118889037;118850688;118888855	119061245;119061247;119037447;119057934;119038513	171024	NM_001286755;NM_001128934;NM_001286754;NM_133477;NM_001128933	uc011cgh.3;uc062zgb.1;uc010ina.5;uc032tvm.2;uc010inb.3;uc003icm.6	410	490	312	408	318	301	341	475.5	455.947	308.944	362.646	340.098	283.403	347.065	367.658	-0.335136	0.110773	-3.02544	0.00248275	0.169858	-0.308221	0.117197	-2.62993	0.00854018	0.431218	-0.399758	0.111008	-3.60117	0.000316793	0.00771009	0.0269156	0.117405	0.229254	0.818671	0.999863	-0.0646217
ENSG00000121053	EPX	eosinophil_peroxidase	protein_coding	17	58192737	58205174	+	ENST00000225371	58192737	58205174	8288	NM_000502	uc002ivq.4	61	71	26	37	43	36	39	70.7452	66.0658	25.7453	32.887	45.9881	33.8953	39.6936	45.0029	-0.343752	0.109084	-3.15127	0.00162561	NA	-0.190112	0.0988418	-1.9234	0.0544296	NA	-0.268332	0.109122	-2.45901	0.013932	NA	0.153639	0.0983824	1.56166	0.118369	0.999863	0.07542
ENSG00000145839	IL9	interleukin_9	protein_coding	5	135892246	135895827	-	ENST00000274520	135892246	135895827	3578	NM_000590	uc003lbb.1	299	325	231	129	131	117	137	346.767	302.414	228.738	114.66	140.103	110.16	139.437	197.468	-0.256625	0.10499	-2.44428	0.0145142	0.478583	-0.276264	0.094338	-2.92845	0.00340654	0.277446	-0.353166	0.104901	-3.36666	0.000760843	0.0140091	-0.0196392	0.0942881	-0.208289	0.835003	0.999863	-0.0965406
ENSG00000128383	APOBEC3A	apolipoprotein_B_mRNA_editing_enzyme,_catalytic_polypeptide-like_3A	protein_coding	22	38952741	38992778	+	ENST00000495988;ENST00000402255;ENST00000488758;ENST00000249116;ENST00000618553	38952741;38952751;38957522	38953416;38963183;38959686;38992778	200315;100913187	?;NM_145699;NM_001270406	uc062ejb.1;uc062ejc.1;uc062ejd.1;uc003awn.2;uc011aoc.3	143	209	136	127	112	104	127	165.845	194.475	134.668	112.882	119.783	97.9199	129.259	136.405	-0.283929	0.12164	-2.33417	0.019587	0.54861	-0.277826	0.118414	-2.34622	0.018965	0.608078	-0.343017	0.121643	-2.81988	0.00480423	0.0492584	0.00610283	0.11837	0.0515574	0.958881	0.999863	-0.0590886
ENSG00000149516	MS4A3	membrane-spanning_4-domains,_subfamily_A,_member_3_(hematopoietic_cell-specific)	protein_coding	11	60056587	60071128	+	ENST00000395032;ENST00000528298;ENST00000278865;ENST00000525686;ENST00000526199;ENST00000534744;ENST00000528952;ENST00000358152	60056587;60056628;60056683;60056703;60060932;60061161;60069531	60070595;60062669;60071128;60070354;60061498;60070233;60070981;60071114	932	NM_001031666;NM_006138;NM_001031809	uc001noo.4;uc058bso.1;uc001nom.4;uc058bsp.1;uc058bsq.1;uc058bsr.1;uc058bss.1;uc001non.4	123	147	80	87	78	111	99	142.65	136.784	79.2165	77.3289	83.4203	104.511	100.761	103.524	-0.397747	0.121446	-3.2751	0.00105623	0.0979559	-0.311244	0.116794	-2.66491	0.00770089	0.411909	-0.221817	0.121489	-1.82581	0.0678782	0.262616	0.0865024	0.116611	0.741801	0.458208	0.999863	0.17593
ENSG00000257764	RP11-1143G9.4	?	antisense	12	69353493	69354225	-	ENST00000548900	69353493	69354225	?	?	uc058qtk.1	77	54	42	47	26	29	28	89.3013	50.2472	41.5886	41.7754	27.8068	27.3046	28.498	43.7888	-0.212	0.1059	-2.00189	0.0452969	NA	-0.278726	0.0946449	-2.94497	0.00322989	NA	-0.337699	0.105425	-3.20322	0.00135899	NA	-0.0667259	0.0945104	-0.706016	0.480178	0.999863	-0.125699
ENSG00000123405	NFE2	nuclear_factor,_erythroid_2	protein_coding	12	54292111	54301121	-	ENST00000312156;ENST00000435572;ENST00000540264;ENST00000553070;ENST00000553198	54292111;54292173;54292374;54292465	54295760;54301121;54295758;54301015;54297884	4778	NM_006163;NM_001136023;NM_001261461	uc001sfq.5;uc001sfr.6;uc009znk.5;uc009znl.5;uc058ovy.1	138	161	105	110	99	109	102	160.046	149.811	103.972	97.7721	105.88	102.628	103.814	117.703	-0.317424	0.121643	-2.60946	0.00906854	0.378519	-0.260848	0.118334	-2.20434	0.0275005	0.724839	-0.300702	0.121644	-2.47199	0.0134364	0.097606	0.056575	0.118265	0.478373	0.632384	0.999863	0.016722
ENSG00000157657	ZNF618	zinc_finger_protein_618	protein_coding	9	113876282	114056591	+	ENST00000374126;ENST00000452710;ENST00000374124;ENST00000481558;ENST00000470105;ENST00000288466;ENST00000615615	113876282;113876350;113876382;114027921	114050221;114032723;114032724;114030882;114056591	114991	?;NM_133374	uc004bid.4;uc064vfj.1;uc064vfk.1;uc064vfl.1;uc064vfm.1;uc004bic.4;uc011lxi.3	110	147	73	84	65	96	104	127.573	136.784	72.285	74.6623	69.5169	90.3876	105.85	96.7227	-0.387611	0.121033	-3.20253	0.00136227	0.114424	-0.347951	0.115404	-3.01505	0.00256934	NA	-0.208614	0.121109	-1.72253	0.0849733	NA	0.0396608	0.115183	0.344327	0.7306	0.999863	0.178997
ENSG00000138772	ANXA3	annexin_A3	protein_coding	4	78551519	78610451	+	ENST00000264908;ENST00000512884;ENST00000512542;ENST00000503570;ENST00000510502;ENST00000512373;ENST00000514171;ENST00000508214;ENST00000505805;ENST00000503776	78551519;78551747;78551757;78551758;78551770;78551827;78551967;78553920;78597073;78601864	78610421;78610415;78595887;78610386;78582421;78582291;78591603;78586350;78610363;78610451	306	NM_005139	uc003hld.4;uc062xov.1;uc062xow.1;uc062xox.1;uc062xoy.1;uc062xoz.1;uc062xpa.1;uc062xpb.1;uc062xpc.1;uc062xpd.1	46	64	28	36	29	24	29	53.3488	59.5523	27.7258	31.9981	31.0152	22.5969	29.5158	36.5361	-0.241169	0.104107	-2.31655	0.0205281	NA	-0.208212	0.0929452	-2.24016	0.0250805	NA	-0.280854	0.103812	-2.70542	0.00682183	NA	0.0329563	0.0927136	0.355463	0.722243	0.999863	-0.0396855
ENSG00000078081	LAMP3	lysosomal-associated_membrane_protein_3	protein_coding	3	183122213	183163839	-	ENST00000265598;ENST00000466939;ENST00000476015;ENST00000470251;ENST00000486686	183122213;183123925;183153901;183153940;183158113	183162911;183162015;183163839;183162882;183163838	27074	NM_014398	uc003flh.5;uc062qnq.1;uc062qnr.1;uc062qns.1;uc062qnt.1	1742	1882	1472	1572	1364	1337	1362	2020.3	1751.21	1457.58	1397.25	1458.78	1258.84	1386.22	1532.88	-0.346434	0.0836462	-4.14166	3.44801e-05	0.00744294	-0.313714	0.0954322	-3.28729	0.00101156	0.120074	-0.440952	0.0838936	-5.25609	1.47152e-07	2.13236e-05	0.0327205	0.0956419	0.342115	0.732265	0.999863	-0.0945181
ENSG00000183918	SH2D1A	SH2_domain_containing_1A	protein_coding	X	124227868	124373197	+	ENST00000635645;ENST00000371139;ENST00000360027;ENST00000491950;ENST00000494073;ENST00000477673	124227868;124346344;124346525;124346589	124373197;124373155;124371488	4068	?;NM_002351;NM_001114937	?;uc004euf.6;uc004euh.6;uc004eui.6;uc010nqw.5;uc065bam.1	363	381	249	296	252	284	317	420.992	354.522	246.561	263.096	269.512	267.397	322.638	306.388	-0.408246	0.11402	-3.58049	0.000342955	0.0477089	-0.328225	0.118847	-2.76174	0.00574945	0.356402	-0.269514	0.113888	-2.36648	0.0179581	0.117043	0.0800209	0.119102	0.671866	0.501669	0.999863	0.138731
ENSG00000116741	RGS2	regulator_of_G-protein_signaling_2	protein_coding	1	192809039	192812283	+	ENST00000483295;ENST00000235382;ENST00000464302;ENST00000487236	192809039;192809041;192809042;192809143	192810899;192812283;192811239;192811032	5997	?;NM_002923	uc057obc.1;uc001gsl.4;uc057obd.1;uc057obe.1	472	555	398	407	374	395	410	547.405	516.43	394.102	361.757	399.989	371.907	417.292	429.84	-0.372798	0.104949	-3.55217	0.000382062	0.0504364	-0.298227	0.113398	-2.6299	0.00854087	0.431218	-0.326342	0.104983	-3.10852	0.00188026	0.0258374	0.0745708	0.113738	0.655639	0.512057	0.999863	0.0464552
ENSG00000102554	KLF5	Kruppel-like_factor_5_(intestinal)	protein_coding	13	73054976	73077542	+	ENST00000477333;ENST00000377687;ENST00000476859;ENST00000464404;ENST00000539231	73054976;73058792;73060579;73075015	73062661;73077542;73062542;73075778;73077541	688	?;NM_001730;NM_001286818	uc058xlc.1;uc001vje.4;uc058xld.1;uc058xle.1;uc001vjd.5	270	309	207	275	203	205	200	313.134	287.526	204.973	244.43	217.107	193.015	203.557	237.677	-0.272126	0.116374	-2.33838	0.0193673	0.546124	-0.285468	0.119872	-2.38143	0.0172455	0.584878	-0.386159	0.11665	-3.3104	0.00093162	0.0161679	-0.0133421	0.119975	-0.111207	0.911452	0.999863	-0.114033
ENSG00000163600	ICOS	inducible_T-cell_co-stimulator	protein_coding	2	203936748	203961577	+	ENST00000316386;ENST00000435193	203936748;203936780	203961577	29851	NM_012092	uc002vam.4;uc010fua.4	710	801	559	582	549	578	657	823.427	745.334	553.525	517.303	587.15	544.209	668.685	634.233	-0.428789	0.101167	-4.23843	2.25093e-05	0.00552582	-0.313059	0.110514	-2.83276	0.00461473	0.327902	-0.290781	0.101015	-2.87859	0.00399459	0.0432653	0.11573	0.110879	1.04375	0.2966	0.999863	0.138008
ENSG00000107485	GATA3	GATA_binding_protein_3	protein_coding	10	8053604	8075198	+	ENST00000481743;ENST00000379328;ENST00000346208;ENST00000461472	8053604;8054693;8054806;8058399	8055553;8075198;8074890;8074064	2625	?;NM_001002295;NM_002051	uc057rpk.1;uc001ijz.4;uc001ika.4;uc057rpl.1	411	379	302	331	277	280	314	476.66	352.661	299.042	294.205	296.249	263.63	319.585	328.862	-0.318065	0.115504	-2.75372	0.00589229	0.304841	-0.296969	0.119542	-2.48422	0.0129834	0.519264	-0.334255	0.115605	-2.89137	0.0038357	0.0419184	0.0210964	0.119664	0.176297	0.860061	0.999863	-0.0161902
ENSG00000143061	IGSF3	immunoglobulin_superfamily_member_3	protein_coding	1	116574399	116667755	-	ENST00000369486;ENST00000318837;ENST00000481589;ENST00000369483	116574409;116577220;116616264;116574399	116667753;116666431;116646945;116667755	3321	NM_001007237;NM_001542	uc001egr.3;uc031pnr.2;uc057jsn.1;uc057jsm.1	300	379	258	258	249	291	243	347.927	352.661	255.473	229.32	266.303	273.987	247.322	281.856	-0.366823	0.11303	-3.24536	0.001173	0.105655	-0.263746	0.118362	-2.22831	0.02586	0.721365	-0.294998	0.113008	-2.61042	0.00904323	0.0747439	0.103077	0.118623	0.868952	0.384873	0.999863	0.0718255
ENSG00000173369	C1QB	complement_component_1,_q_subcomponent,_B_chain	protein_coding	1	22652762	22661538	+	ENST00000510260;ENST00000509305;ENST00000432749;ENST00000314933	22652762;22652981;22653189	22661090;22661538;22661316;22661536	713	?;NM_000491	uc057ddz.1;uc057dea.1;uc057deb.1;uc001bgd.3	975	1155	978	868	691	777	849	1130.76	1074.73	968.421	771.511	739.018	731.575	864.1	897.16	-0.27311	0.0987403	-2.76595	0.00567575	0.299328	-0.421397	0.108921	-3.86885	0.000109349	0.0254191	-0.370887	0.0989797	-3.7471	0.000178891	0.005092	-0.148287	0.109041	-1.35992	0.173855	0.999863	-0.0977763
ENSG00000156052	GNAQ	guanine_nucleotide_binding_protein_(G_protein),_q_polypeptide	protein_coding	9	77716087	78031458	-	ENST00000286548;ENST00000411677	77716087;77797528	78031458;78030604	2776	NM_002072	uc004akw.5;uc064tvp.1	1012	1096	879	910	765	841	841	1173.67	1019.83	870.391	808.842	818.16	791.833	855.958	905.527	-0.319503	0.0915315	-3.49064	0.000481871	0.0591474	-0.334143	0.102805	-3.25026	0.00115301	0.131279	-0.341765	0.091699	-3.72704	0.000193745	0.00541912	-0.0146402	0.103036	-0.142088	0.887011	0.999863	-0.0222623
ENSG00000092068	SLC7A8	solute_carrier_family_7_(amino_acid_transporter_light_chain,_L_system),_member_8	protein_coding	14	23125295	23183674	-	ENST00000339733;ENST00000316902;ENST00000397310;ENST00000469263;ENST00000453702;ENST00000529705;ENST00000528860;ENST00000528806;ENST00000528186;ENST00000532568;ENST00000524758;ENST00000525062;ENST00000422941;ENST00000621729;ENST00000617478;ENST00000618208	23125295;23125297;23125302;23126668;23126751;23126759;23129261;23129598;23139424;23166409;23166458;23127026;23127262	23155309;23183640;23130143;23183641;23154401;23155458;23154393;23138019;23138211;23146932;23183674;23183650;23154450;23166465;23183660	23428	?;NM_012244;NM_182728;NM_001267036;NM_001267037	uc058zpd.1;uc001wiz.5;uc058zpe.1;uc010akj.5;uc001wix.5;uc010tnl.4;uc058zpg.1;uc058zpj.1;uc058zpk.1;uc058zpl.1;uc058zpn.1;uc058zpo.1;uc010tnk.4;uc058zph.1;uc058zpf.1;uc058zpi.1	202	224	156	173	155	157	165	234.271	208.433	154.472	153.769	165.771	147.821	167.935	176.067	-0.308981	0.119771	-2.57978	0.00988639	0.397999	-0.23627	0.120418	-1.96208	0.0497531	0.85145	-0.289365	0.119813	-2.41513	0.0157295	0.106757	0.0727117	0.120482	0.603504	0.546173	0.999863	0.0196167
ENSG00000198734	F5	coagulation_factor_V_(proaccelerin,_labile_factor)	protein_coding	1	169514166	169586588	-	ENST00000495481;ENST00000367797;ENST00000367796	169514166	169515745;169586588	2153	?;NM_000130	uc057nea.1;uc001ggg.2;uc057neb.1	802	680	585	654	558	527	580	930.125	632.743	579.27	581.3	596.776	496.19	590.316	629.531	-0.21387	0.121623	-1.75846	0.0786695	0.905278	-0.184028	0.118092	-1.55835	0.11915	0.999619	-0.259128	0.121621	-2.13062	0.0331204	0.170617	0.0298411	0.118086	0.252706	0.800495	0.999863	-0.0452583
ENSG00000116016	EPAS1	endothelial_PAS_domain_protein_1	protein_coding	2	46293667	46386703	+	ENST00000460015;ENST00000449347;ENST00000263734;ENST00000467888;ENST00000475822;ENST00000463191;ENST00000483692;ENST00000466465;ENST00000465318;ENST00000468530	46293667;46296608;46297402;46297764;46335690;46356115;46375636;46379700;46381177;46381635	46346998;46361090;46386703;46347537;46356293;46361051;46378702;46386696;46382504;46384550	2034	?;NM_001430	uc061iux.1;uc061iuy.1;uc002ruv.3;uc061iuz.1;uc061iva.1;uc061ivb.1;uc061ivc.1;uc061ivd.1;uc061ive.1;uc061ivf.1	383	387	297	347	236	323	304	444.187	360.105	294.091	308.427	252.4	304.117	309.407	324.676	-0.290109	0.111927	-2.59193	0.00954379	0.391765	-0.405625	0.117962	-3.4386	0.000584736	0.0807387	-0.272394	0.112008	-2.4319	0.0150197	0.1046	-0.115516	0.11812	-0.977958	0.328095	0.999863	0.0177149
ENSG00000135678	CPM	carboxypeptidase_M	protein_coding	12	68842197	68971570	-	ENST00000546556;ENST00000551897;ENST00000551568;ENST00000546373;ENST00000546912;ENST00000548954;ENST00000551728;ENST00000547134;ENST00000547924;ENST00000548262;ENST00000549781;ENST00000549691;ENST00000338356	68842197;68842208;68851175;68855757;68866825;68869364;68869375;68870230;68871694;68871806;68885828;68957590;68851180	68856544;68870238;68933199;68963269;68870382;68933202;68933171;68933163;68971570;68932884	1368	?;NM_198320;NM_001005502;NM_001874	uc058qsl.1;uc058qsm.1;uc001sup.4;uc001sur.4;uc058qsr.1;uc058qss.1;uc058qst.1;uc058qsu.1;uc058qsv.1;uc058qsw.1;uc058qsx.1;uc058qta.1;uc058qsq.1	1081	1026	886	863	798	835	846	1253.7	954.697	877.322	767.067	853.453	786.184	861.046	907.638	-0.330629	0.101133	-3.26925	0.00107834	0.0992703	-0.278222	0.110511	-2.5176	0.0118158	0.502612	-0.32831	0.101213	-3.24377	0.00117959	0.0188056	0.0524077	0.110672	0.473539	0.635829	0.999863	0.00231895
ENSG00000106211	HSPB1	heat_shock_protein_family_B_(small)_member_1	protein_coding	7	76302544	76304295	+	ENST00000248553;ENST00000447574;ENST00000429938	76302544;76302688;76303577	76304295;76304260	3315	NM_001540	uc003uew.4;uc064epa.1;uc064epb.1	517	545	467	488	374	412	398	599.594	507.125	462.426	433.753	399.989	387.913	405.079	456.554	-0.229809	0.104645	-2.19607	0.0280868	0.642958	-0.325619	0.113438	-2.87047	0.00409866	0.309287	-0.361078	0.105068	-3.43661	0.000589046	0.011695	-0.0958103	0.113549	-0.84378	0.398792	0.999863	-0.131269
ENSG00000133048	CHI3L1	chitinase_3_like_1	protein_coding	1	203178931	203186749	-	ENST00000473185;ENST00000255409;ENST00000404436;ENST00000478742;ENST00000472064	203178931;203178981;203179134;203179998	203182134;203186749;203182805;203180133;203182841	1116	?;NM_001276	uc001gzk.2;uc001gzi.3;uc057oof.1;uc057oog.1;uc057ooh.1	15455	15187	14393	12008	9967	11977	13417	17924	14131.6	14252	10673.2	10659.6	11276.8	13655.6	13224.7	-0.183284	0.121641	-1.50677	0.13187	0.998691	-0.242803	0.118364	-2.05132	0.0402353	0.796037	-0.183071	0.121641	-1.50501	0.13232	0.383488	-0.0595184	0.118364	-0.502843	0.615074	0.999863	0.000213377
ENSG00000043462	LCP2	lymphocyte_cytosolic_protein_2	protein_coding	5	170246237	170298227	-	ENST00000046794;ENST00000520322;ENST00000521416;ENST00000523369;ENST00000520344;ENST00000519594;ENST00000522760;ENST00000522823;ENST00000519149;ENST00000628092	170246237;170247572;170248300;170256526;170256557;170270500;170273781;170275625;170287717;170248085	170298227;170251692;170267296;170258498;170267327;170297727;170297729;170297815;170297784;170297818	3937	NM_005565	uc003man.2;uc063joe.1;uc011des.2;uc063jog.1;uc063joh.1;uc063joi.1;uc063joj.1;uc063jok.1;uc063jol.1;uc063jof.1	4049	4157	3561	3886	3269	3109	3137	4695.86	3868.11	3526.12	3454.02	3496.16	2927.24	3192.79	3594.33	-0.258763	0.0794644	-3.25634	0.0011286	0.102392	-0.25407	0.0912463	-2.78444	0.00536204	0.347847	-0.425031	0.0796386	-5.33699	9.45006e-08	1.52817e-05	0.00469293	0.0913022	0.0514	0.959007	0.999863	-0.166268
ENSG00000128578	STRIP2	striatin_interacting_protein_2	protein_coding	7	129434433	129488399	+	ENST00000249344;ENST00000435494;ENST00000465033	129434433;129434446;129458242	129488399;129483631;129460548	57464	NM_020704;NM_001134336	uc011koy.3;uc003vow.5;uc064hxg.1	444	496	343	439	359	409	373	514.932	461.53	339.641	390.2	383.947	385.089	379.634	407.853	-0.309553	0.106714	-2.90076	0.00372265	0.221941	-0.245267	0.114625	-2.13973	0.0323764	0.740277	-0.261016	0.106742	-2.4453	0.0144732	0.102233	0.0642854	0.114854	0.559712	0.575676	0.999863	0.0485369
ENSG00000226979	LTA	lymphotoxin_alpha	protein_coding	6	31572054	31574324	+	ENST00000454783;ENST00000489638;ENST00000418386;ENST00000471842	31572054;31572270;31572283;31572294	31574324	4049	NM_001159740;NM_000595	uc011dnu.3;uc063nbu.1;uc003nue.3;uc063nbv.1	2180	2227	1983	1846	1533	1684	1987	2528.27	2072.23	1963.58	1640.79	1639.53	1585.55	2022.34	1921.76	-0.205234	0.120235	-1.70694	0.0878329	0.934298	-0.245771	0.12051	-2.03943	0.0414067	0.801305	-0.204415	0.12024	-1.70006	0.0891195	0.309185	-0.0405371	0.120511	-0.336377	0.736587	0.999863	0.000819363
ENSG00000125148	MT2A	metallothionein_2A	protein_coding	16	56608199	56609497	+	ENST00000245185;ENST00000563985;ENST00000562017;ENST00000561491;ENST00000567300	56608199;56608584;56608595;56608606;56608690	56609497;56609476;56609494	4502	NM_005953	uc002ejh.4;uc059uma.1;uc059umb.1;uc059umc.1;uc059umd.1	966	1055	912	957	696	803	813	1120.33	981.682	903.068	850.617	744.365	756.055	827.46	883.367	-0.216515	0.091443	-2.36776	0.0178963	0.532214	-0.382918	0.103033	-3.71647	0.000202024	0.0388652	-0.338118	0.0918128	-3.68269	0.000230783	0.00618993	-0.166404	0.103123	-1.61365	0.106603	0.999863	-0.121604
ENSG00000110448	CD5	CD5_molecule	protein_coding	11	61102395	61127852	+	ENST00000347785;ENST00000544014	61102395;61102509	61127852;61119359	921	NM_014207	uc009ynk.4;uc058bxm.1	1324	1463	1231	1251	1010	1184	1162	1535.52	1361.33	1218.94	1111.94	1080.19	1114.78	1182.67	1229.34	-0.268034	0.0855938	-3.13146	0.00173938	0.138707	-0.342312	0.0975162	-3.51031	0.000447592	0.0686804	-0.285484	0.0857341	-3.32988	0.000868841	0.0154391	-0.0742778	0.0976634	-0.760549	0.446926	0.999863	-0.0174503
ENSG00000118263	KLF7	Kruppel-like_factor_7_(ubiquitous)	protein_coding	2	207074137	207167267	-	ENST00000309446;ENST00000421199;ENST00000423015;ENST00000467833;ENST00000458272;ENST00000435602;ENST00000426163;ENST00000457962;ENST00000451244;ENST00000412414	207074137;207079090;207080361;207081016;207123898;207124169;207124325;207124353	207165945;207167246;207166847;207124408;207165571;207134137;207166186;207167267;207165975	8609	NM_003709;NM_001270943;NM_001270942;NM_001270944	uc002vbz.3;uc031rrb.2;uc002vca.3;uc061rul.1;uc031rqz.2;uc061run.1;uc061ruo.1;uc061rup.1;uc061ruq.1;uc010zix.3	861	939	768	842	729	755	652	998.551	873.743	760.478	748.401	779.659	710.861	663.596	790.756	-0.255905	0.0925088	-2.76628	0.00567004	0.299328	-0.215581	0.103552	-2.08187	0.0373543	0.791404	-0.365311	0.0928884	-3.9328	8.39629e-05	0.00288264	0.0403239	0.10371	0.388814	0.697414	0.999863	-0.109407
ENSG00000178573	MAF	v-maf_avian_musculoaponeurotic_fibrosarcoma_oncogene_homolog	protein_coding	16	79585843	79600714	-	ENST00000569649;ENST00000326043;ENST00000393350	79585843;79593838;79594331	79599902;79600714	4094	?;NM_005360;NM_001031804	uc059xlc.1;uc002ffm.4;uc002ffn.4	1049	1227	974	1121	829	950	903	1216.59	1141.73	964.46	996.387	886.608	894.461	919.06	1002.76	-0.228547	0.0843384	-2.70988	0.00673081	0.327344	-0.33568	0.096566	-3.47617	0.000508624	0.0727594	-0.325357	0.0846985	-3.84136	0.000122355	0.00386751	-0.107133	0.0966891	-1.10802	0.267853	0.999863	-0.0968105
ENSG00000087253	LPCAT2	lysophosphatidylcholine_acyltransferase_2	protein_coding	16	55508998	55586670	+	ENST00000262134;ENST00000566911;ENST00000564084;ENST00000566915;ENST00000563095;ENST00000566375;ENST00000565056;ENST00000562299;ENST00000615823	55508998;55509072;55528493;55532039;55545485;55549306;55556923;55579018	55586670;55526058;55542028;55586666;55574729;55551333;55583012;55583237;55586662	54947	NM_017839	uc002eie.5;uc059uid.1;uc059uie.1;uc059uig.1;uc059uii.1;uc059uij.1;uc059uik.1;uc059uil.1;uc059uif.1	560	674	546	566	434	465	528	649.464	627.16	540.652	503.082	464.159	437.815	537.391	537.103	-0.224381	0.102746	-2.18384	0.0289738	0.654787	-0.323712	0.112052	-2.88895	0.00386526	0.303722	-0.299429	0.103026	-2.90635	0.00365668	0.0407198	-0.0993306	0.112151	-0.885687	0.375786	0.999863	-0.0750477
ENSG00000203710	CR1	complement_component_(3b/4b)_receptor_1_(Knops_blood_group)	protein_coding	1	207496147	207640647	+	ENST00000367050;ENST00000367051;ENST00000367053;ENST00000367052;ENST00000400960;ENST00000530487;ENST00000534202;ENST00000367049;ENST00000434033;ENST00000450439;ENST00000436595;ENST00000529814	207496147;207496157;207496228;207496238;207496261;207496268;207496341	207559484;207640647;207640208;207507610;207609546;207639409;207534995;207570645;207630627	1378	?;NM_000573;NM_000651	uc057ozn.1;uc057ozo.1;uc057ozq.1;uc057ozp.1;uc057ozr.1;uc057ozs.1;uc057ozt.1;uc001hfx.4;uc057ozu.1;uc057ozw.1;uc057ozv.1;uc057ozx.1	743	903	641	798	560	732	707	861.699	840.245	634.722	709.292	598.915	689.205	719.574	721.95	-0.279939	0.0929371	-3.01213	0.00259419	0.174511	-0.383812	0.104323	-3.67907	0.000234088	0.0413255	-0.225241	0.0929514	-2.42322	0.0153838	0.105748	-0.103873	0.104533	-0.993677	0.32038	0.999863	0.0546977
ENSG00000197635	DPP4	dipeptidyl-peptidase_4	protein_coding	2	161992241	162074542	-	ENST00000360534;ENST00000434918;ENST00000491591;ENST00000490286;ENST00000494507;ENST00000468903;ENST00000416189;ENST00000497461;ENST00000461836;ENST00000413651;ENST00000628861	161992241;161993283;161994961;161995178;162005645;162016820;162038342;162038374;162038988;162046734	162074542;162074122;162017551;162073486;162014462;162021593;162047498;162073596;162073463;162074002;162074057	1803	NM_001935	uc002ubz.4;uc061ozt.1;uc061ozu.1;uc061ozv.1;uc061ozw.1;uc061ozx.1;uc061ozy.1;uc002uca.2;uc061ozz.1;uc061paa.1;uc061pab.1	1161	1202	1025	1053	902	917	1047	1346.48	1118.47	1014.96	935.946	964.68	863.39	1065.62	1044.22	-0.269239	0.0975136	-2.76104	0.00576182	0.299328	-0.268229	0.1077	-2.49052	0.0127556	0.517554	-0.282408	0.0976148	-2.89308	0.00381482	0.0418543	0.00101011	0.10781	0.00936934	0.992524	0.999863	-0.013169
ENSG00000159216	RUNX1	runt-related_transcription_factor_1	protein_coding	21	34787801	36004667	-	ENST00000344691;ENST00000300305;ENST00000482318;ENST00000399240;ENST00000479325;ENST00000358356;ENST00000469087;ENST00000399237;ENST00000467577;ENST00000455571;ENST00000475045;ENST00000416754;ENST00000468726;ENST00000467692;ENST00000494829;ENST00000460207;ENST00000437180	34787801;34791755;34791786;34821279;34832961;34834410;34856289;34880606;34887046;34892925;35064716;35372507;35435661;35954660	34888690;35049344;35049288;34887183;34829970;34856447;34889790;34859578;35049298;36004667;35049270;35065072;35580760;35465329;35984749	861;100506403	NM_001001890;NM_001122607;NM_001754	uc002yuh.3;uc002yuk.6;uc061zwe.1;uc061zwf.1;uc002yun.2;uc002yuo.2;uc061zwg.1;uc061zwh.1;uc061zwi.1;uc061zwj.1;uc061zwk.1;uc061zwl.1;uc061zwm.1;uc031rvg.2;uc061zwo.1;uc061zwr.1;uc010gmv.3	4041	4771	3783	4229	3402	3650	3719	4686.58	4439.43	3745.95	3758.89	3638.41	3436.61	3785.14	3927.29	-0.258123	0.0676739	-3.81421	0.000136617	0.02239	-0.292059	0.0793816	-3.67918	0.000233983	0.0413255	-0.309076	0.0677811	-4.55991	5.11755e-06	0.000332369	-0.0339366	0.0794552	-0.427116	0.669295	0.999863	-0.0509528
ENSG00000081665	ZNF506	zinc_finger_protein_506	protein_coding	19	19785839	19821751	-	ENST00000591639;ENST00000587461;ENST00000586260;ENST00000590766;ENST00000540806;ENST00000450683;ENST00000587822;ENST00000590319;ENST00000587452;ENST00000545006;ENST00000595825;ENST00000443905	19785839;19786387;19786562;19790972;19794552;19794950;19795213;19798238;19798789;19820255;19785842	19821751;19821740;19821732;19821710;19821692;19821749;19799039;19821723;19821722;19821750;19821709	440515	?;NM_001099269;NM_001145404	uc021urk.2;uc060wcx.1;uc060wcy.1;uc060wda.1;uc010eci.3;uc002noh.4;uc060wdb.1;uc060wdc.1;uc060wdd.1;uc060wde.1;uc060wdf.1;uc060wcw.1	1240	1566	1116	1382	1218	1074	1077	1438.1	1457.17	1105.07	1228.37	1302.64	1011.21	1096.15	1234.1	-0.268809	0.0834019	-3.22305	0.00126832	0.111045	-0.140569	0.0950403	-1.47904	0.139128	0.999619	-0.395801	0.0837743	-4.72461	2.30555e-06	0.000175661	0.12824	0.0952012	1.34704	0.177968	0.999863	-0.126993
ENSG00000132965	ALOX5AP	arachidonate_5-lipoxygenase-activating_protein	protein_coding	13	30713478	30764426	+	ENST00000380490;ENST00000479597;ENST00000617770	30735508;30742336;30713478	30764426;30744396;30764425	241	NM_001629;NM_001204406	uc001utf.3;uc058wef.1;uc010tdr.3	979	1085	893	996	813	870	851	1135.4	1009.6	884.254	885.282	869.496	819.138	866.135	924.186	-0.233054	0.0884718	-2.63421	0.00843321	0.375743	-0.245331	0.100089	-2.45112	0.0142411	0.547937	-0.29228	0.0887324	-3.29395	0.000987899	0.0167413	-0.0122776	0.100214	-0.122514	0.902492	0.999863	-0.0592265
ENSG00000197471	SPN	sialophorin	protein_coding	16	29662979	29670876	+	ENST00000395389;ENST00000436527;ENST00000563039;ENST00000561857;ENST00000360121	29662979;29663219;29663255;29668442	29665527;29664793;29670876;29670518;29670490	6693;105369261	NM_001030288;NM_003123	uc002dtm.5;uc059stp.1;uc059stq.1;uc059sts.1;uc002dtn.5	2945	3237	2792	2839	2341	2746	2644	3415.48	3012.04	2764.65	2523.41	2503.68	2585.46	2691.02	2785.11	-0.25069	0.0756591	-3.31342	0.000921628	0.0891569	-0.308403	0.0876526	-3.51847	0.00043405	0.0686664	-0.253266	0.0757267	-3.34447	0.000824406	0.0148366	-0.0577123	0.0877294	-0.657845	0.510638	0.999863	-0.00257528
ENSG00000182568	SATB1	SATB_homeobox_1	protein_coding	3	18345387	18445588	-	ENST00000338745;ENST00000417717;ENST00000454909;ENST00000606296;ENST00000476178;ENST00000467628;ENST00000475083;ENST00000440737;ENST00000491519;ENST00000482788;ENST00000452260;ENST00000415069;ENST00000457005;ENST00000414509;ENST00000493952;ENST00000487699;ENST00000444341;ENST00000450898	18345387;18347940;18348885;18349541;18351803;18397214;18397256;18410798;18414949;18416004;18416023;18416901;18416942;18417576;18420685;18420756;18420944	18425337;18424573;18438773;18353084;18351531;18378327;18417510;18444883;18417393;18416126;18421388;18445588;18424740;18438692;18444873;18438734;18435253;18425369	6304	NM_002971;NM_001195470;NM_001131010	uc003cbh.4;uc003cbi.4;uc003cbj.4;uc062hgx.1;uc062hgy.1;uc062hgz.1;uc062hha.1;uc062hhb.1;uc062hhd.1;uc062hhe.1;uc062hhf.1;uc062hhg.1;uc062hhh.1;uc062hhi.1;uc062hhj.1;uc062hhk.1;uc062hhl.1;uc062hhm.1	3688	4241	3406	3916	3237	3370	3418	4277.18	3946.27	3372.64	3480.69	3461.94	3172.98	3478.79	3598.64	-0.238519	0.0699607	-3.40933	0.000651219	0.0721528	-0.221717	0.081701	-2.71376	0.00665243	0.382467	-0.277926	0.0700589	-3.96704	7.27718e-05	0.00261931	0.0168023	0.0817629	0.2055	0.837181	0.999863	-0.0394071
ENSG00000171867	PRNP	prion_protein	protein_coding	20	4686236	4701590	+	ENST00000379440;ENST00000430350;ENST00000424424;ENST00000457586	4686236;4686350;4686459;4686543	4701590;4699967;4699871	5621	NM_001080123;NM_183079;NM_000311;NM_001080122;NM_001271561;NM_001080121	uc021wae.3;uc002wkx.4;uc061vez.1;uc061vfa.1	2026	2128	1790	2067	1666	1784	1796	2349.67	1980.11	1772.47	1837.23	1781.77	1679.7	1827.94	1889.84	-0.226202	0.082734	-2.73409	0.00625532	0.314525	-0.234877	0.0945468	-2.48424	0.0129828	0.519264	-0.262317	0.0828578	-3.16587	0.00154618	0.022464	-0.00867506	0.094615	-0.091688	0.926946	0.999863	-0.0361155
ENSG00000172264	MACROD2	MACRO_domain_containing_2	protein_coding	20	13995369	16053197	+	ENST00000217246;ENST00000477147;ENST00000483997;ENST00000492055;ENST00000462552;ENST00000494602;ENST00000490428;ENST00000463861;ENST00000464883;ENST00000497992;ENST00000402914;ENST00000486914;ENST00000407045;ENST00000378058	13995369;13995495;13995502;13995503;13995681;13995737;13995773;14493479;14523391;14523398;15196858;15933276;15985788;15862743	16053197;14494087;14053679;14051860;14566933;14685079;14888668;14895581;14850506;16044592;16050069	140733	NM_080676;NM_001033087	uc002wot.4;uc061vmm.1;uc002wos.4;uc061vmn.1;uc061vmo.1;uc061vmp.1;uc061vmq.1;uc061vmu.1;uc002wox.3;uc061vmv.1;uc002woz.4;uc061vne.1;uc002wpd.4;uc061vnd.1	1925	2384	1859	1977	1759	1895	1991	2232.53	2218.32	1840.79	1757.23	1881.23	1784.21	2026.41	1962.96	-0.272519	0.0770086	-3.53882	0.000401923	0.051812	-0.210509	0.0889099	-2.36766	0.0179008	0.596232	-0.19937	0.0769902	-2.58955	0.00961028	0.0777277	0.0620108	0.0890413	0.696428	0.486161	0.999863	0.0731497
ENSG00000118705	RPN2	ribophorin_II	protein_coding	20	37178410	37241623	+	ENST00000456102;ENST00000237530;ENST00000373622;ENST00000373632;ENST00000462163;ENST00000437329;ENST00000456400;ENST00000470352	37178410;37179046;37179161;37179318;37179330;37228634;37228678;37229870	37210150;37241623;37241619;37210165;37207443;37241418;37241429;37241417	6185	?;NM_002951;NM_001135771	uc061wva.1;uc002xgp.4;uc002xgq.4;uc061wvb.1;uc061wvc.1;uc061wvd.1;uc061wve.1;uc061wvf.1	3407	4251	4685	5220	4237	4785	4429	3951.29	3955.57	4639.11	4639.73	4531.43	4505.26	4507.77	4390.02	0.215372	0.0606387	3.55173	0.000382704	0.0504364	0.181053	0.0717256	2.52424	0.0115949	0.501355	0.176167	0.060733	2.90069	0.00372346	0.0412575	-0.0343197	0.071423	-0.480513	0.630862	0.999863	-0.0392049
ENSG00000165025	SYK	spleen_tyrosine_kinase	protein_coding	9	90801787	90898549	+	ENST00000375754;ENST00000375751;ENST00000375747;ENST00000476708;ENST00000375746	90801787;90801927;90801962;90827488	90898549;90844246	6850	NM_003177;NM_001135052;NM_001174168;NM_001174167	uc004aqz.4;uc004ara.4;uc004arb.4;uc064ufn.1;uc004arc.4	6704	8417	8759	10695	8455	9803	8820	7775.01	7832.05	8673.21	9506.12	9042.54	9229.89	8976.87	8719.38	0.204941	0.0617	3.32157	0.000895136	0.0889453	0.194796	0.0727658	2.67702	0.00742796	0.402336	0.206832	0.061727	3.35076	0.000805909	0.0146217	-0.010145	0.0726202	-0.139699	0.888897	0.999863	0.00189171
ENSG00000162909	CAPN2	calpain_2,_(m/II)_large_subunit	protein_coding	1	223701593	223776018	+	ENST00000434648;ENST00000295006;ENST00000483579;ENST00000480581;ENST00000474026;ENST00000487223;ENST00000492565;ENST00000472601;ENST00000498027;ENST00000492664;ENST00000463997;ENST00000433674	223701645;223712332;223747108;223752019;223757624;223758226;223759434;223769841;223770315;223770413;223770623;223701593	223747063;223776018;223749476;223757497;223764207;223772710;223773257;223776016	824	?;NM_001748;NM_001146068	uc057psn.1;uc001hob.5;uc057pso.1;uc057psp.1;uc057psq.1;uc057psr.1;uc057pss.1;uc057pst.1;uc057psu.1;uc057psv.1;uc057psw.1;uc010puy.3	1943	2527	2761	3038	2552	2928	2519	2253.41	2351.38	2733.96	2700.29	2729.34	2756.82	2563.8	2584.14	0.216461	0.0699584	3.09414	0.00197386	0.147099	0.216776	0.0816408	2.65525	0.00792505	0.415977	0.18897	0.0700684	2.69694	0.00699793	0.0629193	0.00031558	0.081243	0.0038844	0.996901	0.999863	-0.0274903
ENSG00000044574	HSPA5	heat_shock_protein_family_A_(Hsp70)_member_5	protein_coding	9	125234853	125241330	-	ENST00000324460	125234853	125241330	3309	NM_005347	uc004bpn.4	8079	9876	10438	12130	10523	11618	10869	9369.68	9189.66	10335.8	10781.6	11254.2	10938.8	11062.3	10418.9	0.175734	0.0564423	3.11351	0.00184879	0.141556	0.257298	0.066949	3.8432	0.000121442	0.027101	0.231432	0.0564445	4.10017	4.12844e-05	0.00174489	0.0815647	0.0668172	1.22071	0.222195	0.999863	0.0556985
ENSG00000182934	SRPRA	SRP_receptor_alpha_subunit	protein_coding	11	126262919	126269144	-	ENST00000332118;ENST00000532259;ENST00000532268;ENST00000531104;ENST00000527817;ENST00000528744;ENST00000530680	126262919;126263474;126263841;126265021;126265080;126267174;126267578	126268959;126268982;126264755;126265657;126266401;126268920;126269144	6734	NM_003139;NM_001177842	uc001qdh.4;uc010sbm.3;uc058iya.1;uc058iyb.1;uc058iyc.1;uc058iyd.1;uc058iye.1	2833	3564	3819	4436	3402	4327	3978	3285.59	3316.32	3781.6	3942.88	3638.41	4074.03	4048.75	3726.8	0.209867	0.0634035	3.31002	0.000932895	0.0891569	0.131532	0.0748088	1.75824	0.0787073	0.953816	0.277043	0.0633968	4.36998	1.24257e-05	0.00069323	-0.0783354	0.0744792	-1.05178	0.292903	0.999863	0.0671761
ENSG00000125844	RRBP1	ribosome_binding_protein_1	protein_coding	20	17613678	17682295	-	ENST00000468428;ENST00000470422;ENST00000377813;ENST00000360807;ENST00000455029;ENST00000495501;ENST00000620641;ENST00000398782;ENST00000377807;ENST00000610403;ENST00000246043	17613678;17614128;17627360;17641445;17659606	17619817;17623330;17682233;17682295;17682060;17658932;17643085;17682283;17659973;17660507	6238	?;NM_004587;NM_001042576	uc010zrp.2;uc002wpt.1;uc032pbw.2;uc002wpw.2;uc010gcl.2;uc061vob.1;uc061voc.1;uc061vod.1;uc002wpv.1;uc061voa.1;uc002wpu.4	1936	2452	2598	3072	2502	3036	2518	2245.29	2281.6	2572.55	2730.51	2675.87	2858.51	2562.78	2561.01	0.204947	0.0734307	2.79102	0.00525418	0.287259	0.211558	0.0851962	2.48319	0.0130212	0.519264	0.233654	0.073467	3.18039	0.00147075	0.0218809	0.00661144	0.0848414	0.0779271	0.937886	0.999863	0.0287072
ENSG00000070214	SLC44A1	solute_carrier_family_44_(choline_transporter),_member_1	protein_coding	9	105244622	105439171	+	ENST00000374723;ENST00000470972;ENST00000374720;ENST00000374724;ENST00000607692;ENST00000607701;ENST00000436716	105244622;105294666;105355917;105386688	105397346;105439171;105335587;105357243;105396018	23446	NM_001286730;NM_080546	uc033dec.2;uc064uws.1;uc004bcn.5;uc064uwt.1;uc064uwu.1;uc064uwv.1;uc064uww.1	1397	1794	1908	2196	1940	2076	1876	1620.18	1669.32	1889.31	1951.89	2074.81	1954.63	1909.37	1867.07	0.200836	0.0727101	2.76214	0.00574232	0.299328	0.289987	0.0843485	3.43796	0.000586112	0.0807387	0.20844	0.0727958	2.86335	0.00419187	0.0447587	0.0891509	0.0838544	1.06316	0.287708	0.999863	0.00760414
ENSG00000176890	TYMS	thymidylate_synthetase	protein_coding	18	657604	673578	+	ENST00000323274;ENST00000579128;ENST00000323250;ENST00000323224;ENST00000584122;ENST00000581920	657604;657665;657743;658264;667721	673578;669464;672997;673484;659689;673363	7298	NM_001071	uc010dka.2;uc060mth.1;uc010dkc.2;uc010dkb.2;uc060mti.1;uc060mtj.1	2348	3226	3377	3737	3189	3919	3320	2723.11	3001.81	3343.92	3321.59	3410.6	3689.89	3379.05	3267.14	0.197378	0.0714824	2.76121	0.00575881	0.299328	0.222858	0.0831492	2.68021	0.0073575	0.400463	0.274435	0.0714669	3.84003	0.000123019	0.00387753	0.0254799	0.0828572	0.307516	0.75845	0.999863	0.0770573
ENSG00000185624	P4HB	prolyl_4-hydroxylase,_beta_polypeptide	protein_coding	17	81843159	81860694	-	ENST00000331483;ENST00000575069;ENST00000415593;ENST00000576390;ENST00000473021;ENST00000571507;ENST00000476482;ENST00000439918;ENST00000571617;ENST00000474712;ENST00000478034;ENST00000576380;ENST00000477607;ENST00000472244;ENST00000570907;ENST00000484286;ENST00000574007;ENST00000573778;ENST00000576052;ENST00000576541;ENST00000574914;ENST00000467086;ENST00000471535;ENST00000466567	81843159;81843161;81843166;81843459;81843492;81843949;81843961;81843994;81844066;81845681;81846360;81846431;81846447;81846510;81846543;81846920;81846947;81846971;81847032;81847327;81855189;81855229;81855542;81858814	81860694;81860566;81847327;81860535;81845456;81845822;81846671;81860560;81860532;81846507;81855451;81860514;81856010;81859169;81859215;81847848;81859730;81860533;81860478;81860573;81860203;81860211;81860624	5034	NM_000918	uc002kbn.2;uc060lnv.1;uc060lnx.1;uc060lny.1;uc060lnz.1;uc060loa.1;uc060lob.1;uc060loc.1;uc060lod.1;uc060loe.1;uc060lof.1;uc060log.1;uc060loh.1;uc060loi.1;uc060loj.1;uc060lok.1;uc060lol.1;uc060lom.1;uc060lon.1;uc060loo.1;uc060lop.1;uc060loq.1;uc060lor.1;uc060los.1	6972	8976	9854	10914	8801	10956	10014	8085.83	8352.2	9757.49	9700.77	9412.59	10315.5	10192.1	9402.35	0.229335	0.0561215	4.08641	4.38102e-05	0.00899187	0.183985	0.0666843	2.75904	0.00579717	0.357374	0.30092	0.056116	5.36246	8.20966e-08	1.40928e-05	-0.0453507	0.0665132	-0.681831	0.495346	0.999863	0.0715847
ENSG00000130592	LSP1	lymphocyte-specific_protein_1	protein_coding	11	1852970	1892267	+	ENST00000406638;ENST00000417766;ENST00000472974;ENST00000432093;ENST00000485341;ENST00000484895;ENST00000464670;ENST00000612798;ENST00000429923;ENST00000418975;ENST00000381775;ENST00000405957;ENST00000451814;ENST00000457279;ENST00000421485;ENST00000446808;ENST00000311604	1870244;1870886;1871352;1876477;1880677;1884388;1886732;1870252;1870150;1865165;1868673;1869144;1869642;1863246;1864172;1852970	1892263;1886866;1887576;1892267;1887502;1887345;1884009;1881552;1883442;1883428;1883997	4046	NM_001013255;NM_001013254;NM_001289005;NM_001242932;NM_001013253;NM_002339	uc001lul.4;uc057xuq.1;uc057xur.1;uc057xus.1;uc057xuu.1;uc057xuv.1;uc057xuw.1;uc031xdg.1;uc057xuo.1;uc057xup.1;uc001luj.3;uc001luk.3;uc057xum.1;uc057xun.1;uc057xuj.1;uc057xuk.1;uc001lui.3	7264	9641	10759	11999	8902	11821	10532	8424.47	8970.99	10653.6	10665.2	9520.6	11129.9	10719.3	10012	0.274849	0.0586866	4.68334	2.82242e-06	0.00110427	0.125158	0.0695626	1.79921	0.0719856	0.939433	0.308173	0.0586981	5.25014	1.51986e-07	2.17418e-05	-0.149691	0.069397	-2.15703	0.0310033	0.999863	0.0333239
ENSG00000226777	KIAA0125	KIAA0125	lincRNA	14	105917979	105932642	+	ENST00000630242;ENST00000629589;ENST00000628233;ENST00000628159;ENST00000631009;ENST00000619942	105917979;105918436;105918438;105921488;105922118;105921093	105932642;105922666;105922672;105922639	9834	NR_026800	uc032bne.1;uc059gfg.1;uc059gfh.1;uc059gfk.1;uc059gfl.1;uc059gfj.1	2883	3817	4040	4760	3554	5024	4262	3343.58	3551.73	4000.43	4230.87	3800.97	4730.28	4337.8	3999.38	0.232593	0.0687662	3.38237	0.000718626	0.074357	0.132039	0.0804612	1.64103	0.100791	0.976359	0.360338	0.0687118	5.2442	1.56964e-07	2.21697e-05	-0.100554	0.0801761	-1.25416	0.209784	0.999863	0.127746
ENSG00000143515	ATP8B2	ATPase,_aminophospholipid_transporter,_class_I,_type_8B,_member_2	protein_coding	1	154325553	154351307	+	ENST00000368487;ENST00000368490;ENST00000368489;ENST00000426445;ENST00000514107;ENST00000505882	154325553;154325605;154327800;154328799;154331487;154346615	154337846;154330702;154351307;154341788;154331979;154349459	57198	NM_001005855;NM_020452	uc001few.4;uc057lhu.1;uc001fex.4;uc001fey.2;uc057lhv.1;uc057lhw.1	1436	1824	1943	2305	1818	2393	2059	1665.41	1697.24	1923.97	2048.77	1944.33	2253.1	2095.62	1946.92	0.214756	0.0747431	2.87326	0.0040626	0.234871	0.186429	0.0866426	2.1517	0.0314206	0.738711	0.331808	0.0746628	4.44408	8.82675e-06	0.000538091	-0.0283269	0.0861749	-0.328715	0.742371	0.999863	0.117051
ENSG00000091490	SEL1L3	sel-1_suppressor_of_lin-12-like_3_(C._elegans)	protein_coding	4	25747427	25863760	-	ENST00000399878;ENST00000264868;ENST00000513416;ENST00000512286;ENST00000502949;ENST00000510448;ENST00000507618;ENST00000509290;ENST00000514321;ENST00000513364;ENST00000510880;ENST00000513691;ENST00000514872	25747427;25747433;25747434;25748064;25748266;25755922;25757534;25767584;25777616;25833063;25847343;25847382;25847461	25862959;25863595;25759977;25757852;25863537;25765360;25767772;25776719;25779203;25862988;25860631;25863742;25863760	23231	NM_015187;NM_001297592;NM_001297594	uc003gru.5;uc062vrs.1;uc062vrt.1;uc062vru.1;uc062vrv.1;uc062vrw.1;uc062vrx.1;uc062vry.1;uc062vsa.1;uc062vsb.1;uc062vsc.1;uc062vsd.1;uc062vse.1	4799	6366	6530	8094	6653	7634	6808	5565.67	5923.59	6466.04	7194.25	7115.32	7187.7	6929.08	6625.95	0.229023	0.0665906	3.43926	0.000583297	0.0682512	0.276405	0.0779648	3.54526	0.000392232	0.0640702	0.272457	0.0665997	4.09097	4.29571e-05	0.00178956	0.0473824	0.0777832	0.609159	0.542419	0.999863	0.0434345
ENSG00000047346	FAM214A	family_with_sequence_similarity_214_member_A	protein_coding	15	52581317	52709817	-	ENST00000568871;ENST00000261844;ENST00000534964;ENST00000546305;ENST00000568637;ENST00000399202;ENST00000570204;ENST00000566948;ENST00000568668;ENST00000562135;ENST00000566768;ENST00000561490;ENST00000561543;ENST00000568863;ENST00000562351;ENST00000619572	52581317;52581321;52581853;52582188;52584743;52584905;52586022;52593417;52611233;52611601;52611625;52611694;52611711;52656053;52581932	52585323;52678623;52678759;52652050;52601164;52678756;52605177;52608596;52605191;52679372;52709817;52678221;52678560;52678116	56204	?;NM_019600;NM_001286495	uc002acf.5;uc002acg.6;uc002ach.5;uc010ugf.4;uc059jjq.1;uc010bfg.2;uc059jjr.1;uc059jjt.1;uc059jju.1;uc059jjv.1;uc059jjw.1;uc059jjx.1;uc059jjy.1;uc059jjz.1;uc059jkb.1;uc059jjp.1	2330	3079	3170	4156	3493	3585	3115	2702.23	2865.02	3138.95	3694.01	3735.73	3375.41	3170.4	3240.25	0.261577	0.0771911	3.3887	0.000702245	0.0739081	0.358743	0.0888283	4.03861	5.3768e-05	0.0142844	0.206278	0.0772857	2.66903	0.00760703	0.0665656	0.0971659	0.0885361	1.09747	0.272435	0.999863	-0.0552996
ENSG00000163754	GYG1	glycogenin_1	protein_coding	3	148991341	149027668	+	ENST00000345003;ENST00000296048;ENST00000483267;ENST00000478067;ENST00000484197;ENST00000492285;ENST00000461191;ENST00000473005;ENST00000465547;ENST00000497528;ENST00000488851;ENST00000479119;ENST00000469873;ENST00000627418	148991341;148991452;148991512;148991540;148991558;148991568;148991572;148992371;148994212;148996831;149000934;149003954;149008881;148991408	149027632;149024255;148996847;149027631;148996892;149024253;148996476;148996760;149009389;149008276;149027347;149024234;149027668	2992	NM_004130;NM_001184720;NM_001184721	uc003ewn.4;uc003ewo.4;uc062ovl.1;uc062ovm.1;uc003ewp.4;uc062ovn.1;uc062ovo.1;uc062ovp.1;uc062ovq.1;uc062ovr.1;uc062ovs.1;uc062ovt.1;uc062ovu.1;uc011bnp.3	733	986	1078	1189	981	1208	1095	850.102	917.477	1067.44	1056.83	1049.17	1137.38	1114.48	1027.55	0.225744	0.0845811	2.66897	0.00760841	0.351503	0.207012	0.0963361	2.14885	0.0316466	0.738711	0.298619	0.0845566	3.53159	0.000413072	0.00925513	-0.0187328	0.0956759	-0.195795	0.844771	0.999863	0.0728747
ENSG00000136240	KDELR2	KDEL_endoplasmic_reticulum_protein_retention_receptor_2	protein_coding	7	6445953	6484242	-	ENST00000463747;ENST00000258739;ENST00000454368;ENST00000490996;ENST00000382267;ENST00000462052	6445953;6461081;6461762;6462872;6469654;6474080	6484190;6484242;6470406;6484057;6484149;6484143	11014	?;NM_006854;NM_001100603	uc064bhz.1;uc003sqe.5;uc064bia.1;uc003sqf.5;uc064bib.1;uc064bic.1	1174	1580	1685	1984	1611	1885	1705	1361.55	1470.2	1668.5	1763.45	1722.95	1774.8	1735.32	1642.4	0.244696	0.0770222	3.17696	0.0014883	0.12291	0.243515	0.0888813	2.73978	0.00614811	0.367982	0.273374	0.0770731	3.54694	0.000389739	0.00885685	-0.00118142	0.088327	-0.0133755	0.989328	0.999863	0.0286774
ENSG00000123352	SPATS2	spermatogenesis_associated,_serine_rich_2	protein_coding	12	49366584	49527424	+	ENST00000550997;ENST00000549538;ENST00000548654;ENST00000550643;ENST00000549412;ENST00000548710;ENST00000549179;ENST00000548377;ENST00000549298;ENST00000549375;ENST00000553127;ENST00000321898;ENST00000551540;ENST00000552918;ENST00000548777;ENST00000548388;ENST00000547865;ENST00000552171;ENST00000549045;ENST00000552557;ENST00000552655;ENST00000548727;ENST00000547003	49366584;49366856;49366905;49366909;49366929;49366962;49367384;49367462;49367465;49367475;49367496;49367510;49367518;49367547;49460879;49490115;49490122;49514442;49522749	49494771;49489559;49461037;49484668;49526365;49489561;49461028;49484673;49491159;49527424;49527419;49490691;49527226;49484663;49461229;49463625;49484595;49494944;49514613;49496889;49522853;49526198	65244	?;NM_001293285;NM_001293286;NM_023071	uc058npt.1;uc058npu.1;uc058npv.1;uc058npw.1;uc058npx.1;uc058npy.1;uc058npz.1;uc058nqa.1;uc058nqb.1;uc058nqc.1;uc009zli.2;uc001ruf.3;uc058nqd.1;uc001rud.3;uc058nqe.1;uc058nqf.1;uc058nqg.1;uc058nqh.1;uc058nqi.1;uc058nqj.1;uc058nqk.1;uc058nql.1;uc058nqm.1	679	834	909	1123	991	1045	894	787.475	776.04	900.097	998.164	1059.86	983.907	909.9	916.493	0.234568	0.0893216	2.6261	0.00863686	0.376879	0.34609	0.100405	3.44695	0.000566951	0.0800765	0.231394	0.0894477	2.58691	0.00968397	0.0780008	0.111522	0.0997598	1.11791	0.263606	0.999863	-0.00317421
ENSG00000197728	RPS26	ribosomal_protein_S26	protein_coding	12	56041853	56044675	+	ENST00000356464;ENST00000552361;ENST00000548590	56041853;56041893;56042140	56044675;56044223	6231;101929876	?;NM_001029	uc001sjf.4;uc058pgo.1;uc058pgp.1	2014	2539	3042	2993	2463	3292	3152	2335.75	2362.55	3012.21	2660.29	2634.15	3099.54	3208.06	2758.94	0.243594	0.0731154	3.33164	0.000863347	0.0864728	0.152342	0.0850048	1.79216	0.0731081	0.94313	0.38216	0.0730344	5.23259	1.67147e-07	2.33128e-05	-0.0912525	0.084629	-1.07827	0.280915	0.999863	0.138565
ENSG00000138166	DUSP5	dual_specificity_phosphatase_5	protein_coding	10	110497838	110511544	+	ENST00000369583;ENST00000468749	110497838;110502747	110511544;110510437	1847	NM_004419	uc001kzd.4;uc057vyu.1	1256	1760	1913	2070	1622	2272	2019	1456.65	1637.69	1894.26	1839.89	1734.71	2139.17	2054.91	1822.47	0.23797	0.0774569	3.07228	0.00212429	0.154629	0.149251	0.08947	1.66817	0.0952811	0.976359	0.38735	0.0773337	5.00881	5.47673e-07	5.76504e-05	-0.088718	0.0889791	-0.997066	0.318732	0.999863	0.14938
ENSG00000013016	EHD3	EH_domain_containing_3	protein_coding	2	31234337	31269447	+	ENST00000322054;ENST00000541626	31234337;31234578	31269447;31267334	30845	NM_014600	uc002rnu.4;uc061hwp.1	532	745	841	994	698	874	803	616.991	693.225	832.763	883.504	746.504	822.904	817.282	773.31	0.319556	0.0922464	3.46416	0.000531892	0.063176	0.15718	0.103601	1.51717	0.129223	0.999619	0.264503	0.0924817	2.86006	0.00423561	0.0450404	-0.162376	0.1028	-1.57953	0.114214	0.999863	-0.0550528
ENSG00000244038	DDOST	dolichyl-diphosphooligosaccharide--protein_glycosyltransferase_subunit_(non-catalytic)	protein_coding	1	20651767	20661544	-	ENST00000602624;ENST00000375048;ENST00000475210;ENST00000464364;ENST00000477229;ENST00000415136	20651777;20652634;20655440;20660399;20651767	20661391;20661507;20653084;20661388;20661369;20661544	1650	?;NM_005216	uc057czh.1;uc057czi.1;uc057czj.1;uc057czk.1;uc057czl.1;uc001bdo.1	2014	2585	3039	3231	2453	3387	3000	2335.75	2405.35	3009.24	2871.83	2623.46	3188.99	3053.36	2784	0.283288	0.0682123	4.15304	3.28088e-05	0.00733511	0.137985	0.0800511	1.72372	0.0847592	0.960146	0.362458	0.0681905	5.31538	1.06436e-07	1.64947e-05	-0.145303	0.0795844	-1.82577	0.0678848	0.999863	0.0791701
ENSG00000159618	ADGRG5	adhesion_G_protein-coupled_receptor_G5	protein_coding	16	57542421	57591681	+	ENST00000349457;ENST00000564983;ENST00000394361;ENST00000564607;ENST00000615867;ENST00000340339;ENST00000569839	57542421;57542654;57542655;57542687;57542689;57574816	57577189;57562601;57575639;57577186;57565313;57577195;57591681	221188	NM_001304376;NM_153837	uc002elx.5;uc059utl.1;uc059utm.1;uc059utn.1;uc059uto.1;uc002ely.4;uc059utp.1	888	1213	1407	1649	1156	1453	1281	1029.86	1128.7	1393.22	1465.69	1236.33	1368.05	1303.78	1275.09	0.350868	0.0821044	4.27344	1.92484e-05	0.0048198	0.171293	0.0942263	1.81789	0.069081	0.927776	0.26533	0.0823565	3.22173	0.0012742	0.0198599	-0.179575	0.093478	-1.92104	0.0547267	0.999863	-0.0855377
ENSG00000100629	CEP128	centrosomal_protein_128kDa	protein_coding	14	80476983	80959517	-	ENST00000554502;ENST00000556061;ENST00000555265;ENST00000553717;ENST00000557377;ENST00000554728;ENST00000554827;ENST00000216517;ENST00000555529;ENST00000556042;ENST00000554298;ENST00000557411;ENST00000556981;ENST00000554368;ENST00000556800;ENST00000281129	80476983;80490479;80496478;80497497;80526684;80742755;80830165;80899973;80904910;80905471;80914316;80916452;80945556;80957798;80496474	80836336;80580425;80941785;80531000;80530960;80761592;80904928;80941687;80959484;80959501;80941701;80941719;80959504;80959517;80959506;80939540	145508	?;NM_152446	uc059dxl.1;uc059dxm.1;uc059dxn.1;uc059dxo.1;uc059dxp.1;uc059dxq.1;uc059dxr.1;uc059dxs.1;uc059dxt.1;uc059dxu.1;uc010ata.2;uc059dxv.1;uc059dxw.1;uc059dxx.1;uc059dyc.1;uc001xux.3	610	753	833	1071	904	927	808	707.452	700.67	824.841	951.945	966.819	872.805	822.371	835.272	0.276454	0.0924073	2.99168	0.00277443	0.179979	0.353074	0.103217	3.42071	0.00062458	0.0837082	0.219539	0.0926344	2.36995	0.0177905	0.116185	0.0766204	0.102526	0.74733	0.454864	0.999863	-0.0569146
ENSG00000139626	ITGB7	integrin_subunit_beta_7	protein_coding	12	53191318	53207307	-	ENST00000267082;ENST00000551319;ENST00000422257;ENST00000550743;ENST00000542497;ENST00000548706;ENST00000548269;ENST00000551887;ENST00000549196;ENST00000589179;ENST00000549462;ENST00000552972;ENST00000552935;ENST00000549086	53191318;53191323;53191371;53191557;53192968;53193677;53195654;53196101;53196332;53196594;53197591;53197872;53197887	53207307;53192488;53207282;53200443;53207281;53194258;53194458;53197111;53197709;53207251;53201300;53207254	3695	NM_000889	uc001scc.4;uc058omh.1;uc058omi.1;uc058omj.1;uc058omk.1;uc058oml.1;uc058omm.1;uc058omn.1;uc058omo.1;uc058omp.1;uc058omq.1;uc058omr.1;uc058oms.1;uc058omt.1	3265	4460	4990	5669	4064	5843	5059	3786.61	4150.05	4941.13	5038.82	4346.41	5501.4	5148.98	4701.91	0.302399	0.0669527	4.51661	6.28379e-06	0.00205685	0.126066	0.0785955	1.60398	0.108718	0.988105	0.388708	0.0669343	5.80731	6.34832e-09	1.63681e-06	-0.176333	0.0782947	-2.25217	0.0243112	0.999863	0.0863094
ENSG00000196189	SEMA4A	sema_domain,_immunoglobulin_domain_(Ig),_transmembrane_domain_(TM)_and_short_cytoplasmic_domain,_(semaphorin)_4A	protein_coding	1	156147366	156177752	+	ENST00000435124;ENST00000633494;ENST00000414683;ENST00000355014;ENST00000485575;ENST00000368285;ENST00000368284;ENST00000438830;ENST00000368282;ENST00000470306;ENST00000487358;ENST00000466698;ENST00000469065;ENST00000462892;ENST00000484155;ENST00000368286	156147366;156147375;156149723;156150019;156150203;156153527;156153578;156153607;156154371;156154877;156156425;156160544;156160950;156161227;156175333;156153585	156161498;156156574;156161493;156177744;156177743;156161028;156177752;156159031;156175232;156161669;156163298;156175647;156176656	64218	?;NM_001193301;NM_022367;NM_001193300;NM_001193302	uc057lwi.1;uc057lwj.1;uc001fnl.4;uc057lwk.1;uc001fnm.4;uc001fnn.4;uc057lwm.1;uc001fno.4;uc057lwn.1;uc057lwo.1;uc057lwp.1;uc057lwq.1;uc057lwr.1;uc057lws.1;uc057lwl.1	1807	2421	2654	3105	2536	2937	2628	2095.68	2252.75	2628.01	2759.84	2712.23	2765.3	2674.74	2555.51	0.279373	0.0707075	3.9511	7.77916e-05	0.0141152	0.281625	0.0823877	3.41828	0.000630175	0.0837082	0.29188	0.0707661	4.12458	3.71412e-05	0.00158782	0.00225208	0.0819167	0.0274924	0.978067	0.999863	0.0125078
ENSG00000126432	PRDX5	peroxiredoxin_5	protein_coding	11	64318088	64321811	+	ENST00000265462;ENST00000352435;ENST00000347941	64318088;64318182	64321811;64321740;64321742	25824	NM_012094;NM_181651;NM_181652	uc001nzu.4;uc001nzv.4;uc001nzw.4	868	1055	1318	1432	1039	1370	1307	1006.67	981.682	1305.09	1272.82	1111.2	1289.91	1330.25	1185.37	0.327059	0.08077	4.04926	5.13797e-05	0.0102107	0.147201	0.0930437	1.58207	0.113635	0.996021	0.347599	0.0808472	4.29946	1.71217e-05	0.000868406	-0.179858	0.09223	-1.9501	0.0511644	0.999863	0.0205402
ENSG00000198856	OSTC	oligosaccharyltransferase_complex_subunit_(non-catalytic)	protein_coding	4	108650584	108667820	+	ENST00000361564;ENST00000510556;ENST00000505745;ENST00000512478;ENST00000613215	108650584;108650627;108650633;108650647;108650585	108667820;108657612;108651496;108667395;108667818	58505	NM_021227;NM_001267818;NM_001267817	uc003hzb.3;uc062yxr.1;uc062yxs.1;uc031sgt.2;uc031sgu.2	675	920	995	1115	946	1207	1079	782.836	856.064	985.255	991.054	1011.74	1136.44	1098.19	980.225	0.227496	0.086281	2.63669	0.00837192	0.374344	0.251128	0.0978234	2.56716	0.0102537	0.468894	0.379847	0.0860978	4.4118	1.02513e-05	0.000598868	0.0236317	0.0971514	0.243247	0.807814	0.999863	0.152351
ENSG00000235162	C12orf75	chromosome_12_open_reading_frame_75	protein_coding	12	105235290	105396097	+	ENST00000548458;ENST00000443585;ENST00000552457;ENST00000549893;ENST00000546866;ENST00000549934;ENST00000548336;ENST00000612117	105235290;105330636;105330674;105330710;105330853;105330868;105353509	105371180;105371518;105370940;105396097;105366464;105370680;105371203;105371517	387882	?;NM_001145199	uc058sqj.1;uc001tlh.4;uc058sqn.1;uc058sqo.1;uc058sqp.1;uc058sqq.1;uc058sqr.1;uc058sqm.1	907	1172	1336	1503	1167	1572	1380	1051.9	1090.55	1322.91	1335.92	1248.1	1480.1	1404.54	1276.29	0.271797	0.0799762	3.39847	0.000677631	0.0737734	0.193717	0.0920202	2.10516	0.0352773	0.771215	0.375691	0.0798966	4.70222	2.57353e-06	0.000190168	-0.0780796	0.0913194	-0.855016	0.392542	0.999863	0.103894
ENSG00000114850	SSR3	signal_sequence_receptor,_gamma_(translocon-associated_protein_gamma)	protein_coding	3	156540140	156555184	-	ENST00000265044;ENST00000467789;ENST00000498205;ENST00000476217;ENST00000478842;ENST00000464138;ENST00000463503;ENST00000496050;ENST00000467733	156540140;156542821;156543004;156543008;156543062;156543141;156543182;156543954	156555184;156555149;156549099;156555125;156551516;156548997;156554845;156554125;156555117	6747	NM_007107;NM_001308197	uc003fau.3;uc011bop.3;uc062pgj.1;uc062pgk.1;uc062pgl.1;uc062pgm.1;uc062pgn.1;uc062pgo.1;uc062pgp.1	2763	3422	3719	4541	3937	4437	3911	3204.41	3184.18	3682.57	4036.21	4210.58	4177.6	3980.56	3782.3	0.249662	0.0677968	3.68251	0.000230953	0.034018	0.354267	0.0791873	4.47379	7.68451e-06	0.00334347	0.322683	0.0677856	4.76035	1.93256e-06	0.000157182	0.104605	0.0788578	1.3265	0.184673	0.999863	0.0730211
ENSG00000173334	TRIB1	tribbles_pseudokinase_1	protein_coding	8	125430321	125438405	+	ENST00000311922;ENST00000520847;ENST00000521778;ENST00000519576	125430321;125432209;125432859;125433546	125438405;125436928;125433581;125437191	10221	NM_025195;NM_001282985	uc003yrx.4;uc011lis.4;uc064qch.1;uc010mdn.5	1236	1467	1694	2069	1749	1820	1698	1433.46	1365.05	1677.41	1839	1870.54	1713.6	1728.2	1661.04	0.292101	0.0774699	3.7705	0.000162918	0.0254966	0.356546	0.0891647	3.99873	6.36839e-05	0.0157908	0.264058	0.0776086	3.40243	0.000667902	0.0128712	0.0644449	0.0885538	0.727748	0.466768	0.999863	-0.028043
ENSG00000166562	SEC11C	SEC11_homolog_C,_signal_peptidase_complex_subunit	protein_coding	18	59139477	59158836	+	ENST00000587834;ENST00000509791;ENST00000299714;ENST00000585864;ENST00000593132;ENST00000592774;ENST00000588875;ENST00000591406	59139477;59139866;59139875;59139884;59139888;59139893;59139899;59155605	59158836;59157311;59158832;59153361;59147732;59148012	90701	NM_033280;NM_001307941	uc002lht.4;uc010xej.2;uc060pqw.1;uc010dpo.2;uc060pqx.1;uc021uky.1;uc060pqy.1;uc060pqz.1	1037	1355	1473	1760	1672	1608	1498	1202.67	1260.83	1458.57	1564.35	1788.19	1513.99	1524.64	1473.32	0.259194	0.0783297	3.30901	0.000936253	0.0891569	0.45069	0.0897698	5.02051	5.15338e-07	0.000319452	0.265361	0.078425	3.38363	0.000715332	0.0134946	0.191496	0.0891363	2.14836	0.0316855	0.999863	0.00616739
ENSG00000124772	CPNE5	copine_V	protein_coding	6	36740775	36840002	-	ENST00000459703;ENST00000244751;ENST00000493411;ENST00000633929;ENST00000634222;ENST00000633136;ENST00000633280;ENST00000393189	36740775;36740778;36742373;36743689;36754233;36756287;36778856	36757381;36840002;36757389;36757400;36839329;36839444;36757409	57699	?;NM_020939;NM_001314020;NM_001314018	uc063oew.1;uc003omr.2;uc003omp.2	1182	1666	1913	2233	1488	2131	1859	1370.83	1550.22	1894.26	1984.77	1591.4	2006.42	1892.06	1755.71	0.358265	0.0791978	4.52367	6.07757e-06	0.00205685	0.118125	0.0914106	1.29225	0.196271	0.999619	0.364537	0.0792708	4.59863	4.25279e-06	0.000284148	-0.240139	0.0907953	-2.64485	0.00817281	0.999863	0.00627234
ENSG00000263961	C1orf186	chromosome_1_open_reading_frame_186	protein_coding	1	206037231	206102459	+	ENST00000604113;ENST00000585172;ENST00000582619;ENST00000331555;ENST00000582596;ENST00000584198;ENST00000577298;ENST00000603378;ENST00000603488;ENST00000604112;ENST00000582070	206037231;206037247;206051791;206052723;206052845;206056371;206061158;206083563;206083571;206097661;206097699	206053137;206053334;206053101;206102459;206062257;206061924;206061913;206102007;206101984;206098537;206102448	440712	?;NM_001007544	uc057ovl.1;uc057ovm.1;uc057ovn.1;uc001hdt.3;uc057ovo.1;uc057ovp.1;uc057ovq.1;uc057ovs.1;uc057ovt.1;uc057ovu.1;uc057ovv.1	895	1160	1280	1550	1258	1585	1256	1037.98	1079.38	1267.46	1377.7	1345.42	1492.34	1278.34	1268.37	0.271483	0.0870732	3.11787	0.00182164	0.141009	0.282742	0.0985008	2.87046	0.00409881	0.309287	0.328693	0.0870784	3.77468	0.000160216	0.00472748	0.0112593	0.0979434	0.114957	0.908479	0.999863	0.0572098
ENSG00000177272	KCNA3	potassium_channel,_voltage_gated_shaker_related_subfamily_A,_member_3	protein_coding	1	110672465	110675033	-	ENST00000369769	110672465	110675033	3738	NM_002232	uc001dzv.3	561	745	792	965	795	957	911	650.624	693.225	784.243	857.728	850.245	901.051	927.203	809.188	0.238271	0.0910396	2.61723	0.00886472	0.378519	0.27112	0.102133	2.65458	0.00794078	0.415977	0.367607	0.0908981	4.04417	5.25089e-05	0.00209998	0.0328488	0.101432	0.323851	0.746051	0.999863	0.129336
ENSG00000153253	SCN3A	sodium_channel,_voltage_gated,_type_III_alpha_subunit	protein_coding	2	165087522	165204067	-	ENST00000283254;ENST00000409101;ENST00000465043;ENST00000471697;ENST00000440431;ENST00000484898;ENST00000453007;ENST00000360093	165087530;165089718;165092256;165095511;165097252;165122800;165164393;165087522	165204043;165203886;165093828;165097614;165186554;165127792;165204050;165204067	6328	NM_001081676;NM_006922;NM_001081677	uc002ucx.4;uc002ucz.4;uc061pdi.1;uc061pdj.1;uc061pdk.1;uc061pdl.1;uc061pdm.1;uc061pdg.1	526	678	730	1001	843	826	737	610.032	630.882	722.85	889.726	901.58	777.71	750.108	754.698	0.300515	0.097549	3.08065	0.00206547	0.152178	0.397706	0.107552	3.6978	0.000217474	0.0397799	0.236891	0.0977658	2.42304	0.0153912	0.105748	0.0971916	0.106899	0.909189	0.36325	0.999863	-0.0636242
ENSG00000144815	NXPE3	neurexophilin_and_PC-esterase_domain_family_member_3	protein_coding	3	101779202	101828229	+	ENST00000495842;ENST00000273347;ENST00000474165;ENST00000491511;ENST00000487830;ENST00000477909;ENST00000422132;ENST00000616286	101779202;101779230;101779246;101779442;101779495;101781706;101785400;101801860	101785606;101823623;101801300;101827392;101782289;101822823;101828229;101822825	91775	?;NM_145037;NM_001134456	uc062mbx.1;uc003dvn.4;uc062mby.1;uc010hpn.4;uc062mbz.1;uc062mca.1;uc062mcb.1;uc062mcc.1	1092	1374	1499	1759	1641	1798	1611	1266.45	1278.51	1484.32	1563.47	1755.03	1692.88	1639.65	1525.76	0.23005	0.076787	2.99595	0.00273589	0.179337	0.394767	0.0882979	4.47085	7.79085e-06	0.00334347	0.344724	0.0766928	4.49487	6.96134e-06	0.000436375	0.164717	0.0876946	1.8783	0.0603405	0.999863	0.114673
ENSG00000162337	LRP5	LDL_receptor_related_protein_5	protein_coding	11	68312609	68449275	+	ENST00000294304;ENST00000529993;ENST00000528890;ENST00000528714;ENST00000533695;ENST00000529702;ENST00000529481	68312609;68312684;68403977;68410029;68438593;68439873;68446981	68449275;68449272;68406547;68413195;68439953;68449138;68449182	4041	NM_002335;NM_001291902	uc001ont.4;uc058enc.1;uc058end.1;uc058ene.1;uc058enf.1;uc058eng.1;uc058enh.1	802	1072	1305	1411	1063	1433	1158	930.125	997.5	1292.22	1254.15	1136.87	1349.22	1178.6	1162.67	0.340188	0.0864374	3.93566	8.29685e-05	0.0148395	0.202891	0.0982048	2.066	0.0388282	0.791404	0.331705	0.0865511	3.83247	0.000126862	0.00398739	-0.137297	0.0974975	-1.40821	0.159069	0.999863	-0.00848357
ENSG00000100473	COCH	cochlin	protein_coding	14	30874514	30895065	+	ENST00000555117;ENST00000216361;ENST00000553772;ENST00000396618;ENST00000475087;ENST00000556908;ENST00000555881;ENST00000460581;ENST00000553833;ENST00000557065;ENST00000468826	30874514;30874543;30874559;30874572;30874745;30874763;30874764;30877336;30877574;30880587	30875215;30890139;30884618;30890618;30895065;30880734;30885620;30890616;30880496;30885532	1690	?;NM_001135058;NM_004086	uc059ams.1;uc001wqp.3;uc059amt.1;uc001wqr.3;uc001wqq.5;uc059amu.1;uc059amv.1;uc059amw.1;uc059amx.1;uc059amy.1;uc059amz.1	211	289	327	374	334	388	321	244.709	268.916	323.797	332.425	357.21	365.317	326.709	317.012	0.242075	0.111425	2.17254	0.0298151	0.661844	0.302107	0.117662	2.56759	0.0102408	0.468894	0.296975	0.111436	2.66498	0.00769924	0.067011	0.0600327	0.117103	0.512648	0.608198	0.999863	0.0549006
ENSG00000186283	TOR3A	torsin_family_3,_member_A	protein_coding	1	179081377	179098023	+	ENST00000367627;ENST00000367625;ENST00000483887;ENST00000352445;ENST00000472001;ENST00000447595;ENST00000495145	179081377;179082070;179082078;179082086;179082181;179085372;179085798	179095996;179085855;179088083;179098023;179094135;179094121;179088496	64222	NM_022371	uc001gmd.4;uc057npc.1;uc057npd.1;uc057npe.1;uc057npf.1;uc057npg.1;uc057nph.1	991	1303	1536	1542	1323	1941	1584	1149.32	1212.45	1520.96	1370.59	1414.94	1827.52	1612.17	1443.99	0.248452	0.0847066	2.93309	0.00335608	0.209045	0.223719	0.0963634	2.32162	0.0202534	0.638383	0.465973	0.0844861	5.51538	3.48021e-08	6.58172e-06	-0.0247327	0.095847	-0.258044	0.796373	0.999863	0.217521
ENSG00000170458	CD14	CD14_molecule	protein_coding	5	140631728	140633701	-	ENST00000302014;ENST00000498971;ENST00000519715;ENST00000512545;ENST00000401743	140631728;140632344;140632741;140632819	140633701;140633651;140633672;140633700	929	NM_000591;NM_001174104;NM_001174105;NM_001040021	uc003lgi.3;uc063hwn.1;uc063hwo.1;uc063hwp.1;uc021yej.1	691	971	1379	1199	870	1238	1141	801.392	903.519	1365.49	1065.72	930.457	1165.62	1161.29	1056.21	0.408534	0.0967235	4.22374	2.40284e-05	0.00567614	0.119628	0.107323	1.11466	0.264998	0.999619	0.357882	0.096859	3.69488	0.000219992	0.00594317	-0.288907	0.10674	-2.70664	0.00679677	0.999863	-0.0506523
ENSG00000153066	TXNDC11	thioredoxin_domain_containing_11	protein_coding	16	11679080	11742878	-	ENST00000283033;ENST00000570917;ENST00000356957;ENST00000575349;ENST00000572732;ENST00000575591;ENST00000576969;ENST00000571882;ENST00000573174	11679080;11679083;11684235;11690734;11691990;11692014;11692050;11698134	11742878;11690097;11742838;11688568;11692242;11736130;11742547;11733999;11742794	51061	NM_015914;NM_001303447	uc002dbg.2;uc059qvy.1;uc010buu.2;uc059qvz.1;uc059qwa.1;uc059qwb.1;uc059qwc.1;uc059qwd.1;uc059qwe.1	1718	2164	2443	3052	2481	2721	2431	1992.46	2013.61	2419.07	2712.73	2653.41	2561.92	2474.24	2403.92	0.320386	0.0738104	4.34066	1.42053e-05	0.00395224	0.352235	0.0855048	4.11947	3.79741e-05	0.0108645	0.295566	0.073912	3.99889	6.36414e-05	0.00238442	0.0318488	0.0850017	0.374684	0.707895	0.999863	-0.0248204
ENSG00000110777	POU2AF1	POU_class_2_associating_factor_1	protein_coding	11	111352252	111455630	-	ENST00000393067;ENST00000525584;ENST00000531398;ENST00000530793;ENST00000525662;ENST00000526535;ENST00000525499;ENST00000515029;ENST00000530229;ENST00000525527;ENST00000529065;ENST00000525890	111352252;111354537;111357526;111358808;111358817;111362971;111363331;111384737;111396798;111404640	111379692;111359406;111449981;111379275;111364277;111364298;111435044;111398045;111399151;111401041;111455630	5450	NM_006235	uc001plg.5;uc058hdx.1;uc058hdy.1;uc058hdz.1;uc058hea.1;uc058heb.1;uc058hec.1;uc001plh.1;uc058hee.1;uc058hef.1;uc058heg.1;uc058heh.1	4652	6290	7340	8946	6562	7893	6438	5395.19	5852.87	7268.11	7951.54	7018	7431.56	6552.5	6781.39	0.393569	0.0719656	5.46884	4.52981e-08	2.83566e-05	0.283541	0.0836384	3.39009	0.000698702	0.0906525	0.28307	0.0720403	3.92932	8.51851e-05	0.00289785	-0.110027	0.0834247	-1.31888	0.187208	0.999863	-0.110499
ENSG00000253364	RP11-731F5.2	?	lincRNA	14	105644496	105649057	-	ENST00000460164;ENST00000497397	105644496;105647924	105648555;105649057	?	?	uc059gcu.1;uc059gcv.1	10895	11464	16461	17698	14901	14855	13473	12635.6	10667.3	16299.8	15730.6	15936.5	13986.5	13712.6	14138.4	0.417789	0.0696316	5.99999	1.97328e-09	1.76467e-06	0.399046	0.0811396	4.91802	8.74237e-07	0.000513407	0.226949	0.0696889	3.2566	0.00112755	0.018181	-0.0187429	0.0810249	-0.231322	0.817064	0.999863	-0.190841
ENSG00000184164	CRELD2	cysteine_rich_with_EGF-like_domains_2	protein_coding	22	49918167	49927540	+	ENST00000450207;ENST00000404488;ENST00000328268;ENST00000483652;ENST00000407217;ENST00000403427;ENST00000482956;ENST00000498354;ENST00000462253;ENST00000444954;ENST00000487969	49918167;49918635;49918696;49918733;49918770;49921289;49921307;49921584;49923210	49922707;49927540;49927528;49926505;49927534;49923400;49922033;49923264;49925129	79174	?;NM_001135101;NM_024324;NM_001284318;NM_001284317	uc062fil.1;uc010hal.4;uc003bja.4;uc062fim.1;uc010ham.4;uc010hak.4;uc062fin.1;uc062fio.1;uc062fip.1;uc062fiq.1;uc062fir.1	571	715	867	951	711	1064	896	662.221	665.31	858.508	845.284	760.408	1001.8	911.936	815.066	0.298829	0.0903382	3.3079	0.000939993	0.0891569	0.171327	0.10188	1.68166	0.0926355	0.976359	0.440948	0.0901715	4.8901	1.00783e-06	9.52999e-05	-0.127503	0.101061	-1.26164	0.207078	0.999863	0.142118
ENSG00000171241	SHCBP1	SHC_SH2-domain_binding_protein_1	protein_coding	16	46580554	46621626	-	ENST00000303383;ENST00000567698;ENST00000563219;ENST00000569702;ENST00000566016;ENST00000565887;ENST00000564272	46580554;46581913;46595624;46599929;46603594;46603990;46620466	46621626;46584253;46603844;46615993;46621368;46615983;46621351	79801	NM_024745	uc002eec.5;uc059ttn.1;uc059tto.1;uc059ttp.1;uc059ttq.1;uc059ttr.1;uc059tts.1	885	1173	1318	1529	1270	1558	1342	1026.38	1091.48	1305.09	1359.03	1358.25	1466.92	1365.87	1281.86	0.286395	0.0816546	3.50739	0.000452524	0.0560951	0.302358	0.0933961	3.23737	0.00120637	0.134606	0.363969	0.0816249	4.45904	8.23267e-06	0.000507515	0.0159632	0.0927035	0.172196	0.863283	0.999863	0.0775742
ENSG00000163739	CXCL1	chemokine_(C-X-C_motif)_ligand_1_(melanoma_growth_stimulating_activity,_alpha)	protein_coding	4	73869393	73871242	+	ENST00000509101;ENST00000395761	73869393;73869404	73870177;73871242	2919	?;NM_001511	uc062xgt.1;uc003hhh.4	1026	1152	1555	1662	1215	1475	1822	1189.91	1071.94	1539.77	1477.25	1299.43	1388.77	1854.41	1403.07	0.333948	0.0964429	3.46265	0.000534877	0.063176	0.172207	0.106855	1.6116	0.10705	0.986271	0.418123	0.0964208	4.33643	1.44812e-05	0.000776835	-0.161741	0.106457	-1.51931	0.128684	0.999863	0.0841742
ENSG00000155304	HSPA13	heat_shock_protein_family_A_(Hsp70)_member_13	protein_coding	21	14371115	14383484	-	ENST00000285667;ENST00000478035	14371115;14378342	14383187;14383484	6782	NM_006948	uc002yjt.4;uc061zbl.1	954	1263	1406	1570	1443	1632	1512	1106.41	1175.23	1392.23	1395.47	1543.27	1536.59	1538.89	1384.01	0.252873	0.0783698	3.22666	0.00125243	0.110425	0.369322	0.08997	4.10495	4.044e-05	0.0112807	0.378543	0.0782514	4.83752	1.3147e-06	0.000117355	0.11645	0.0892992	1.30404	0.19222	0.999863	0.12567
ENSG00000105855	ITGB8	integrin_subunit_beta_8	protein_coding	7	20330702	20415754	+	ENST00000537992;ENST00000478974;ENST00000222573;ENST00000460204;ENST00000477859	20330702;20331102;20331123;20331977;20364645	20410330;20399062;20415754;20353357;20382081	3696	?;NM_002214	uc011jyh.3;uc003sut.4;uc003suu.4;uc064bvw.1;uc064bvx.1	918	1408	1857	1807	1425	1556	1454	1064.66	1310.15	1838.81	1606.13	1524.02	1465.03	1479.86	1469.81	0.445681	0.0900627	4.94857	7.47613e-07	0.000346671	0.290355	0.10135	2.86489	0.00417156	0.309287	0.255697	0.0903515	2.83003	0.00465441	0.0481762	-0.155326	0.100762	-1.54151	0.123192	0.999863	-0.189984
ENSG00000118985	ELL2	elongation_factor,_RNA_polymerase_II,_2	protein_coding	5	95885098	95962071	-	ENST00000237853;ENST00000508757;ENST00000513343;ENST00000505584;ENST00000506628;ENST00000508694;ENST00000635633;ENST00000515020	95885098;95890949;95898764;95900228;95906524;95913326;95913820;95942918	95962071;95898317;95961848;95901132;95961787;95943013;95961674;95961782	22936	NM_012081	uc003klr.4;uc063fnt.1;uc063fnu.1;uc063fnv.1;uc063fnw.1;uc063fnx.1;uc063fny.1	2962	3721	4198	5587	4718	4754	3967	3435.2	3462.41	4156.88	4965.93	5045.86	4476.07	4037.55	4225.7	0.356178	0.0779712	4.56807	4.9223e-06	0.00181257	0.463256	0.0895785	5.1715	2.32217e-07	0.000186561	0.26772	0.0780615	3.42961	0.000604452	0.0119583	0.107078	0.0893058	1.199	0.230527	0.999863	-0.0884574
ENSG00000081052	COL4A4	collagen,_type_IV,_alpha_4	protein_coding	2	227002711	227164113	-	ENST00000396625	227002711	227164113	1286	NM_000092	uc061teu.1	452	539	620	775	607	784	691	524.21	501.542	613.928	688.849	649.181	738.165	703.29	631.309	0.275582	0.0970565	2.8394	0.00451988	0.255587	0.264511	0.107392	2.46303	0.0137766	0.534713	0.393438	0.0969376	4.05867	4.93532e-05	0.00200205	-0.0110715	0.106628	-0.103833	0.917302	0.999863	0.117856
ENSG00000057657	PRDM1	PR_domain_containing_1,_with_ZNF_domain	protein_coding	6	106086320	106109939	+	ENST00000369091;ENST00000369096;ENST00000424894;ENST00000489365;ENST00000450060;ENST00000481163;ENST00000369089;ENST00000613999	106086320;106087580;106088354;106098606;106098925;106098940;106086386	106107508;106109938;106095620;106096167;106105038;106099709;106109939;106109090	639	?;NM_001198;NM_182907	uc063qim.1;uc003prd.3;uc063qio.1;uc063qip.1;uc063qiq.1;uc063qir.1;uc003pre.4;uc063qin.1	2717	3415	3896	5270	4304	4372	3585	3151.06	3177.67	3857.84	4684.17	4603.09	4116.4	3648.76	3891.29	0.377398	0.0809837	4.66018	3.15937e-06	0.00119865	0.449582	0.0925571	4.85735	1.18967e-06	0.000663719	0.25688	0.0810923	3.16774	0.00153628	0.0224193	0.0721839	0.0922786	0.782239	0.434074	0.999863	-0.120519
ENSG00000198959	TGM2	transglutaminase_2	protein_coding	20	38127387	38166578	-	ENST00000361475;ENST00000469269;ENST00000468262;ENST00000474777;ENST00000373403;ENST00000453095	38127387;38128461;38137950;38145350;38146734;38151012	38165372;38133760;38165282;38165259;38166508;38166578	7052	NM_004613	uc002xhr.5;uc002xhq.5;uc031rtj.2;uc061wxc.1;uc061wxd.1;uc061wxe.1	383	517	739	682	476	694	651	444.187	481.071	731.762	606.187	509.077	653.427	662.578	584.041	0.40893	0.101566	4.02625	5.66729e-05	0.0109161	0.127895	0.11138	1.14827	0.250856	0.999619	0.390785	0.101706	3.84228	0.000121895	0.00386751	-0.281035	0.110549	-2.54218	0.0110165	0.999863	-0.018145
ENSG00000182985	CADM1	cell_adhesion_molecule_1	protein_coding	11	115169218	115504957	-	ENST00000545960;ENST00000452722;ENST00000537140;ENST00000542447;ENST00000537058;ENST00000536727;ENST00000545380;ENST00000331581;ENST00000546000;ENST00000543375;ENST00000540852;ENST00000441886;ENST00000541434;ENST00000540373;ENST00000542450;ENST00000543540;ENST00000545094;ENST00000543249;ENST00000540951;ENST00000536781;ENST00000621043;ENST00000612471;ENST00000621709;ENST00000616271;ENST00000612235	115169218;115169236;115173625;115174307;115175341;115176295;115176327;115176330;115176408;115190609;115214490;115214699;115217940;115229156;115229189;115229220;115231440;115399084;115176467;115173626;115169589	115198440;115504415;115504523;115504389;115504565;115179111;115194110;115191046;115214694;115504394;115218144;115240980;115287477;115256891;115504957;115240421;115240422	23705	?;NM_014333;NM_001098517;NM_001301044;NM_001301045;NM_001301043	uc058hor.1;uc001ppi.5;uc058hos.1;uc001ppk.4;uc001pph.6;uc001ppj.5;uc058how.1;uc031qej.2;uc058hox.1;uc058hoy.1;uc058hoz.1;uc058hpc.1;uc058hpd.1;uc058hpe.1;uc058hpf.1;uc058hpg.1;uc058hph.1;uc058hpi.1;uc058hpj.1;uc058hpp.1;uc058hpb.1;uc058hou.1;uc058hov.1;uc058hpa.1;uc058hot.1	217	297	361	435	327	396	326	251.667	276.36	357.464	386.644	349.723	372.849	331.798	332.358	0.344942	0.110848	3.11185	0.0018592	0.141556	0.267196	0.117465	2.2747	0.0229242	0.671835	0.28804	0.111066	2.59343	0.00950244	0.0775627	-0.0777453	0.116774	-0.665775	0.505555	0.999863	-0.0569011
ENSG00000166794	PPIB	peptidylprolyl_isomerase_B_(cyclophilin_B)	protein_coding	15	64155812	64163205	-	ENST00000300026;ENST00000558492;ENST00000561048	64155812;64156778;64159274	64163205;64163006;64163021	5479	NM_000942	uc002and.4;uc059kfk.1;uc059kfl.1	3749	4668	5439	6313	5437	6238	5469	4347.93	4343.59	5385.73	5611.23	5814.82	5873.31	5566.27	5277.55	0.315493	0.0619984	5.08873	3.60468e-07	0.000173579	0.382524	0.07302	5.23861	1.61787e-07	0.000180522	0.36851	0.062004	5.94332	2.79303e-09	8.20121e-07	0.0670301	0.0726945	0.92208	0.356487	0.999863	0.0530166
ENSG00000137563	GGH	gamma-glutamyl_hydrolase_(conjugase,_folylpolygammaglutamyl_hydrolase)	protein_coding	8	63015079	63039171	-	ENST00000518466;ENST00000260118;ENST00000522852;ENST00000520609;ENST00000518113;ENST00000518966;ENST00000523479;ENST00000523788	63015079;63015085;63015429;63017334;63023509;63027000;63027194;63029984	63026233;63039171;63017970;63038801;63030216;63028485;63038802	8836	?;NM_003878	uc064nfv.1;uc003xuw.4;uc064nfw.1;uc064nfx.1;uc064nfy.1;uc064nga.1;uc064ngb.1;uc064ngc.1	303	409	473	556	440	573	493	351.406	380.576	468.367	494.194	470.576	539.501	501.768	458.055	0.297173	0.10345	2.87262	0.00407084	0.234871	0.264851	0.112467	2.35491	0.0185269	0.60283	0.385083	0.103392	3.72449	0.000195712	0.0054594	-0.0323219	0.111675	-0.289428	0.772254	0.999863	0.0879101
ENSG00000125520	SLC2A4RG	SLC2A4_regulator	protein_coding	20	63739861	63743505	+	ENST00000266077;ENST00000474248;ENST00000485897;ENST00000493772;ENST00000491109;ENST00000473157;ENST00000482718;ENST00000496425	63739861;63740243;63740380;63741252;63741404;63741915;63741922;63742528	63743505;63742166;63742490;63742534;63742535;63743117	56731	NM_020062	uc002ygq.4;uc061ypj.1;uc061ypk.1;uc061ypl.1;uc061ypm.1;uc061ypn.1;uc061ypo.1;uc061ypp.1	209	292	409	367	275	426	386	242.389	271.707	404.994	326.203	294.11	401.095	392.865	333.338	0.342629	0.112717	3.03972	0.00236797	0.163796	0.152607	0.118549	1.28729	0.197993	0.999619	0.428138	0.112679	3.79963	0.000144913	0.00439385	-0.190023	0.117974	-1.61072	0.10724	0.999863	0.0855088
ENSG00000049656	CLPTM1L	CLPTM1-like	protein_coding	5	1317744	1345099	-	ENST00000320895;ENST00000507807;ENST00000503042;ENST00000503534;ENST00000515719;ENST00000506641;ENST00000511268;ENST00000512451;ENST00000507195;ENST00000505914;ENST00000505605;ENST00000503151;ENST00000508765;ENST00000513250;ENST00000511786;ENST00000630539	1317744;1317753;1317868;1318175;1318299;1318355;1320208;1320615;1320616;1320684;1321647;1322834;1323787;1323833;1334358;1317892	1345099;1341738;1331844;1325827;1321829;1326255;1323830;1322915;1326436;1324037;1324857;1335121;1335155;1332338;1338318;1344887	81037	NM_030782	uc003jch.4;uc003jcg.4;uc063bzb.1;uc063bzd.1;uc063bze.1;uc063bzf.1;uc063bzg.1;uc063bzh.1;uc063bzi.1;uc063bzj.1;uc063bzk.1;uc063bzl.1;uc063bzm.1;uc063bzn.1;uc063bzo.1;uc063bzc.1	1885	2543	2869	3330	2606	3629	3122	2186.14	2366.27	2840.9	2959.83	2787.09	3416.84	3177.53	2819.23	0.314856	0.0715158	4.40261	1.06956e-05	0.00318832	0.262828	0.0832824	3.15586	0.00160026	0.164632	0.482852	0.0714029	6.76236	1.35759e-11	9.48405e-09	-0.0520287	0.0828148	-0.628253	0.529838	0.999863	0.167996
ENSG00000155660	PDIA4	protein_disulfide_isomerase_family_A_member_4	protein_coding	7	149003062	149028641	-	ENST00000286091;ENST00000466592;ENST00000413966	149003062;149004199;149019121	149028641;149006283;149028468	9601	NM_004911	uc003wff.3;uc064izn.1;uc064izo.1	3559	4681	5195	6684	5356	6280	5294	4127.58	4355.69	5144.12	5940.99	5728.19	5912.86	5388.16	5228.22	0.345797	0.0738287	4.68378	2.81638e-06	0.00110427	0.377672	0.0854724	4.41864	9.93234e-06	0.00382156	0.370663	0.0738479	5.01927	5.18687e-07	5.52154e-05	0.0318749	0.0852245	0.374011	0.708396	0.999863	0.0248655
ENSG00000134825	TMEM258	transmembrane_protein_258	protein_coding	11	61768501	61792802	-	ENST00000535042;ENST00000537328;ENST00000541893;ENST00000545210;ENST00000257262;ENST00000535297;ENST00000543510;ENST00000540434	61768501;61788963;61789130;61789131;61790097	61790603;61792610;61792580;61792594;61792601;61792616;61792802;61792602	746	?;NM_014206	uc058cdx.1;uc001nsf.4;uc058cec.1;uc058ced.1;uc058cee.1;uc058cef.1;uc058ceg.1;uc058ceh.1	284	441	558	558	402	622	539	329.371	410.352	552.535	495.971	429.935	585.636	548.586	478.912	0.365955	0.106565	3.43412	0.000594482	0.0689158	0.173544	0.114835	1.51125	0.130725	0.999619	0.452667	0.106521	4.24956	2.14194e-05	0.00105285	-0.192412	0.114122	-1.68601	0.0917935	0.999863	0.0867116
ENSG00000177301	KCNA2	potassium_channel,_voltage_gated_shaker_related_subfamily_A,_member_2	protein_coding	1	110593580	110631474	-	ENST00000633222;ENST00000369770;ENST00000485317;ENST00000316361;ENST00000525120	110593580;110602998;110603254;110603996	110607429;110631474;110607850;110606353;110606364	3737	?;NM_001204269;NM_004974	uc057jgb.1;uc009wfv.2;uc009wfw.4;uc057jgc.1	163	201	253	317	258	323	229	189.04	187.031	250.522	281.761	275.929	304.117	233.073	245.925	0.306768	0.117812	2.60387	0.00921782	0.383412	0.310516	0.120518	2.57652	0.00998011	0.468894	0.315444	0.117872	2.67617	0.007447	0.0660531	0.00374783	0.120192	0.0311821	0.975124	0.999863	0.00867647
ENSG00000180879	SSR4	signal_sequence_receptor,_delta	protein_coding	X	153793516	153798505	+	ENST00000320857;ENST00000491833;ENST00000370087;ENST00000482902;ENST00000370086;ENST00000460616;ENST00000370085;ENST00000471724;ENST00000471880;ENST00000486204;ENST00000485612;ENST00000447375	153793516;153794175;153794191;153794449;153794639;153794659;153794674;153794676;153794679;153795048;153796252;153797624	153798498;153796342;153798493;153798505;153797503;153798497	6748	NM_001204526;NM_001204527;NM_006280	uc065bwy.1;uc065bwz.1;uc065bxa.1;uc065bxb.1;uc004fiw.4;uc065bxc.1;uc065bxd.1;uc065bxe.1;uc065bxf.1;uc065bxg.1;uc065bxh.1;uc065bxi.1	874	1195	1413	1558	1199	1828	1491	1013.63	1111.95	1399.16	1384.81	1282.32	1721.13	1517.52	1347.22	0.331931	0.0844647	3.92982	8.50091e-05	0.0149903	0.235184	0.0962649	2.44309	0.014562	0.549696	0.52169	0.0842718	6.19056	5.99491e-10	2.47745e-07	-0.0967468	0.0955891	-1.01211	0.311485	0.999863	0.189759
ENSG00000163220	S100A9	S100_calcium_binding_protein_A9	protein_coding	1	153357854	153361027	+	ENST00000368738	153357854	153361027	6280	NM_002965	uc001fbq.3	486	620	930	743	634	906	966	563.642	576.912	920.891	660.406	678.057	853.033	983.181	748.018	0.344251	0.106654	3.22775	0.0012477	0.110425	0.198101	0.114688	1.7273	0.0841133	0.95941	0.50785	0.106544	4.76657	1.8739e-06	0.000154205	-0.14615	0.114241	-1.27931	0.200789	0.999863	0.163599
ENSG00000225783	MIAT	myocardial_infarction_associated_transcript_(non-protein_coding)	lincRNA	22	26646428	26676475	+	ENST00000421867;ENST00000418918;ENST00000440347;ENST00000450203;ENST00000430483;ENST00000439738;ENST00000422403;ENST00000436238;ENST00000425476;ENST00000455640;ENST00000451141;ENST00000452429;ENST00000413665;ENST00000616469;ENST00000620145;ENST00000616213;ENST00000613780;ENST00000458302;ENST00000419237;ENST00000449717;ENST00000453023	26646428;26646640;26647211;26647224;26647228;26657226;26657256;26657267;26657280;26657284;26657458;26657468;26657520;26657588;26657589;26657611;26657614	26665877;26665639;26665737;26665909;26665809;26665872;26665769;26666195;26665815;26665918;26665949;26666023;26666180;26676475;26665852;26666038;26665679;26665793	440823	?;NR_033319;NR_033320;NR_033321;NR_003491	uc062cqk.1;uc062cql.1;uc062cqm.1;uc062cqn.1;uc062cqo.1;uc062cqp.1;uc062cqq.1;uc062cqr.1;uc062cqs.1;uc062cqt.1;uc062cqu.1;uc062cqv.1;uc062cqw.1;uc032qkm.2;uc032qkj.2;uc032qkl.2;uc032qkk.2;uc062cqy.1;uc062cqz.1;uc062cra.1;uc062crb.1	1174	1693	2024	2232	1746	2348	1842	1361.55	1575.34	2004.18	1983.89	1867.33	2210.73	1874.76	1839.68	0.375044	0.0855918	4.38177	1.17717e-05	0.00334958	0.290385	0.0971713	2.98838	0.00280461	0.244483	0.405382	0.0856239	4.73446	2.19642e-06	0.000171382	-0.084659	0.0966645	-0.875802	0.381138	0.999863	0.0303387
ENSG00000102096	PIM2	Pim-2_proto-oncogene,_serine/threonine_kinase	protein_coding	X	48913182	48919024	-	ENST00000376509;ENST00000485431;ENST00000442430	48913182;48914104;48914396	48919024;48914914;48915735	11040	NM_006875	uc004dls.4;uc064zch.1;uc064zci.1	4744	6347	7147	8738	6676	9032	7709	5501.89	5905.91	7077	7766.66	7139.92	8503.97	7846.11	7105.92	0.346919	0.0678987	5.10937	3.23237e-07	0.000161877	0.29428	0.0793906	3.70673	0.00020995	0.0391078	0.474667	0.0678678	6.99399	2.6717e-12	2.71007e-09	-0.0526396	0.0791703	-0.664891	0.50612	0.999863	0.127747
ENSG00000111885	MAN1A1	mannosidase,_alpha,_class_1A,_member_1	protein_coding	6	119177209	119349761	-	ENST00000368468	119177209	119349761	4121	NM_005907	uc003pym.3	2545	3472	3817	4553	3996	4726	4169	2951.58	3230.71	3779.62	4046.88	4273.68	4449.71	4243.15	3853.62	0.308652	0.0693522	4.45051	8.56682e-06	0.00268141	0.413768	0.0808005	5.12086	3.04147e-07	0.000221666	0.446823	0.0692876	6.44881	1.12729e-10	5.03133e-08	0.105116	0.0804361	1.30682	0.191274	0.999863	0.13817
ENSG00000187837	HIST1H1C	histone_cluster_1,_H1c	protein_coding	6	26055787	26056428	-	ENST00000343677	26055787	26056428	3006	NM_005319	uc003nfw.4	284	388	446	483	439	598	554	329.371	361.036	441.632	429.308	469.506	563.039	563.853	451.107	0.248583	0.103545	2.40072	0.0163628	0.513439	0.321793	0.112365	2.86383	0.00418555	0.309287	0.538438	0.103044	5.22532	1.73858e-07	2.39495e-05	0.0732097	0.111609	0.655948	0.511858	0.999863	0.289855
ENSG00000259772	RP11-16E12.2	?	lincRNA	15	31221999	31230838	-	ENST00000560812;ENST00000558388;ENST00000559853;ENST00000559094;ENST00000558109	31221999;31222767;31222776;31222796;31222963	31229384;31230838;31229405;31230833;31229410	?	?	uc059hcz.1;uc059hda.1;uc059hdb.1;uc059hdc.1;uc059hdd.1	40	76	97	132	102	105	81	46.3903	70.7183	96.05	117.327	109.088	98.8614	82.4406	88.6965	0.322078	0.118942	2.70787	0.00677173	0.327344	0.287288	0.111701	2.57193	0.0101132	NA	0.222655	0.118778	1.87454	0.0608554	NA	-0.0347902	0.112313	-0.309762	0.756742	0.999863	-0.0994234
ENSG00000184451	CCR10	chemokine_(C-C_motif)_receptor_10	protein_coding	17	42678889	42683917	-	ENST00000332438;ENST00000591765;ENST00000591568	42678889;42679420;42679726	42681843;42683064;42683917	2826	NM_016602	uc002iax.5;uc060flt.1;uc060flu.1	40	99	132	139	83	174	130	46.3903	92.1199	130.707	123.548	88.7677	163.828	132.312	111.096	0.327876	0.119407	2.74587	0.00603505	0.309399	0.161542	0.112238	1.43927	0.150073	0.999619	0.427531	0.119436	3.57959	0.000344134	0.00810094	-0.166335	0.11274	-1.47539	0.140108	0.999863	0.0996544
ENSG00000169429	CXCL8	chemokine_(C-X-C_motif)_ligand_8	protein_coding	4	73740506	73743716	+	ENST00000307407;ENST00000401931;ENST00000483500	73740506;73740541;73740569	73743716;73742330;73741986	3576	NM_000584	uc003hhe.3;uc062xgp.1;uc062xgq.1	20175	24253	33810	31638	27658	32141	34167	23398.1	22567.5	33478.9	28121	29580	30262	34774.7	28883.2	0.324478	0.102159	3.1762	0.0014922	0.12291	0.273158	0.111146	2.45764	0.0139852	0.539955	0.385224	0.102159	3.77081	0.000162719	0.00474051	-0.0513201	0.111132	-0.461794	0.644229	0.999863	0.0607453
ENSG00000230006	ANKRD36BP2	ankyrin_repeat_domain_36B_pseudogene_2	transcribed_unprocessed_pseudogene	2	88765807	88806612	+	ENST00000421951;ENST00000622311;ENST00000427055;ENST00000393515;ENST00000443770;ENST00000575193;ENST00000454490	88765807;88765868;88765881;88765902;88765943;88782712;88800930	88779565;88806612;88776575;88806602;88773568;88805403;88806611	645784	?;NR_015424	?	722	816	965	1429	1215	1181	983	837.345	759.291	955.548	1270.15	1299.43	1111.96	1000.48	1033.46	0.37429	0.100198	3.73549	0.000187352	0.0286055	0.507919	0.109629	4.63307	3.60285e-06	0.00174785	0.314123	0.100334	3.13077	0.00174348	0.024403	0.133629	0.109129	1.2245	0.220762	0.999863	-0.0601661
ENSG00000250771	RP11-153M7.3	?	transcribed_unprocessed_pseudogene	4	153640168	153681180	+	ENST00000602666;ENST00000507055	153640168;153678259	153681180;153680550	?	?	?	84	117	172	167	133	162	176	97.4196	108.869	170.315	148.436	142.242	152.529	179.13	142.706	0.317439	0.121465	2.61341	0.0089643	0.378519	0.226903	0.119454	1.89949	0.0574996	0.887119	0.348966	0.121475	2.87275	0.00406918	0.0437418	-0.0905362	0.119523	-0.75748	0.448763	0.999863	0.0315276
ENSG00000137801	THBS1	thrombospondin_1	protein_coding	15	39581079	39599466	+	ENST00000397591;ENST00000260356;ENST00000497720;ENST00000466755;ENST00000490247;ENST00000560894;ENST00000484734;ENST00000559746	39581079;39581093;39587431;39587452;39588848;39590928;39593045;39594068	39582407;39599466;39588785;39588472;39589843;39591618;39595529;39595551	7057	?;NM_003246	uc059hnp.1;uc001zkh.4;uc059hnr.1;uc059hns.1;uc059hnu.1;uc059hnv.1;uc059hnw.1;uc059hny.1	490	695	923	913	683	945	870	568.281	646.7	913.96	811.509	730.462	889.753	885.473	778.02	0.407583	0.0945732	4.30971	1.63467e-05	0.00426376	0.220441	0.10558	2.08791	0.0368062	0.791299	0.441982	0.0946208	4.67108	2.99613e-06	0.000213855	-0.187142	0.104687	-1.78763	0.0738362	0.999863	0.0343989
ENSG00000128294	TPST2	tyrosylprotein_sulfotransferase_2	protein_coding	22	26521983	26596717	-	ENST00000338754;ENST00000398110;ENST00000403880;ENST00000445720;ENST00000442495;ENST00000454778;ENST00000440953;ENST00000453117;ENST00000450022	26521983;26525746;26535895;26541206;26541271;26541439;26541485;26541490	26590163;26565368;26596717;26540871;26590125;26550653;26565726	8459	NM_003595;NM_001008566	uc003acx.4;uc003acw.4;uc062cqc.1;uc062cqd.1;uc062cqe.1;uc062cqf.1;uc062cqg.1;uc062cqh.1;uc062cqi.1	707	886	1045	1338	1044	1268	1061	819.948	824.427	1034.76	1189.26	1116.55	1193.87	1079.87	1036.96	0.363598	0.0897594	4.05081	5.10411e-05	0.0102107	0.355109	0.100978	3.51671	0.000436935	0.0686664	0.390095	0.0898161	4.34326	1.40384e-05	0.000760392	-0.00848901	0.100217	-0.0847065	0.932495	0.999863	0.0264966
ENSG00000140398	NEIL1	nei-like_DNA_glycosylase_1	protein_coding	15	75346955	75357114	+	ENST00000564500;ENST00000355059;ENST00000566752;ENST00000566313;ENST00000568059;ENST00000568881;ENST00000561643;ENST00000567959;ENST00000564951;ENST00000568519;ENST00000569390;ENST00000567657;ENST00000564784;ENST00000569035;ENST00000567681;ENST00000565051;ENST00000564257;ENST00000567005;ENST00000569506;ENST00000564738;ENST00000567547;ENST00000567393;ENST00000565121;ENST00000569758	75346955;75346990;75347013;75347038;75347053;75347069;75347090;75347099;75347342;75347383;75347392;75347435;75347619;75347638;75347653;75347727;75347860;75347981;75348399;75348935;75351946;75353154;75353391;75354603	75348971;75357114;75349098;75349057;75349170;75349024;75355245;75352963;75349690;75352179;75348222;75352230;75355251;75355247;75348651;75352701;75349301;75352061;75349151;75354292;75352977;75355215	79661	?;NM_024608;NM_001256552	uc059lqs.1;uc002bad.5;uc059lqt.1;uc059lqu.1;uc059lqv.1;uc059lqw.1;uc059lqx.1;uc059lqy.1;uc059lqz.1;uc059lra.1;uc059lrb.1;uc059lrc.1;uc031qst.2;uc059lrd.1;uc059lre.1;uc059lrf.1;uc059lrg.1;uc059lrh.1;uc059lri.1;uc059lrj.1;uc059lrk.1;uc059lrl.1;uc059lrm.1;uc059lrn.1	315	535	616	779	504	722	575	365.323	497.82	609.967	692.404	539.023	679.79	585.227	567.079	0.422775	0.10896	3.8801	0.000104413	0.0176655	0.231499	0.11628	1.99088	0.0464943	0.839355	0.39149	0.109071	3.58932	0.000331546	0.00792162	-0.191276	0.115724	-1.65286	0.0983599	0.999863	-0.0312845
ENSG00000240505	TNFRSF13B	tumor_necrosis_factor_receptor_superfamily_member_13B	protein_coding	17	16929816	16972118	-	ENST00000584950;ENST00000582931;ENST00000579315;ENST00000579009;ENST00000261652;ENST00000583789;ENST00000581616	16929816;16932733;16933065;16939085;16939444;16940506	16972087;16972117;16972118;16941062;16972088;16972078	23495	?;NM_012452	uc060buj.1;uc060buk.1;uc060bul.1;uc060bum.1;uc002gqs.2;uc002gqt.2;uc060bun.1	778	1217	1409	1627	1111	1776	1481	902.291	1132.42	1395.2	1446.14	1188.2	1672.17	1507.34	1320.54	0.395585	0.0915338	4.32173	1.5481e-05	0.00421352	0.19608	0.102778	1.90781	0.0564156	0.881189	0.531677	0.0914446	5.8142	6.09262e-09	1.61861e-06	-0.199504	0.102181	-1.95246	0.0508833	0.999863	0.136092
ENSG00000108342	CSF3	colony_stimulating_factor_3	protein_coding	17	40015361	40017813	+	ENST00000583218;ENST00000394149;ENST00000582798;ENST00000225474;ENST00000579852;ENST00000479880;ENST00000331769;ENST00000394148;ENST00000577675	40015361;40015435;40015444;40015446;40015447;40015467;40015487	40016917;40017813;40016162;40017758;40016943;40017057;40017648	1440	?;NM_172219;NM_000759;NM_001178147;NM_172220	uc060evf.1;uc002hto.3;uc060evg.1;uc002htp.4;uc060evh.1;uc060evi.1;uc002htq.4;uc021twx.2;uc010wep.3	16	35	89	74	30	77	70	18.5561	32.5676	88.1283	65.774	32.0847	72.4984	71.245	54.4077	0.422183	0.110743	3.81226	0.000137702	0.02239	0.137576	0.0998464	1.37788	0.168242	NA	0.386379	0.110559	3.49478	0.000474446	NA	-0.284607	0.101073	-2.81586	0.00486466	0.999863	-0.035804
ENSG00000198833	UBE2J1	ubiquitin_conjugating_enzyme_E2,_J1	protein_coding	6	89326625	89352848	-	ENST00000435041	89326625	89352848	51465	NM_016021	uc003pnc.4	5579	6788	8222	9961	8156	9216	8451	6470.28	6316.26	8141.47	8853.71	8722.76	8677.21	8601.3	7969	0.382498	0.0613118	6.23857	4.4159e-10	5.02609e-07	0.410035	0.0722884	5.67222	1.40962e-08	1.96607e-05	0.404589	0.0613308	6.59682	4.20056e-11	2.46684e-08	0.0275378	0.0720364	0.382276	0.702257	0.999863	0.022091
ENSG00000198719	DLL1	delta-like_1_(Drosophila)	protein_coding	6	170282206	170306565	-	ENST00000366756;ENST00000630500	170282206;170289701	170290473;170306565	28514	NM_005618	uc003qxm.4;uc063taz.1	104	128	207	200	142	208	181	120.615	119.105	204.973	177.767	151.868	195.84	184.219	164.912	0.374831	0.120492	3.11084	0.00186556	0.141556	0.198364	0.120415	1.64733	0.0994893	0.976359	0.369242	0.120543	3.06316	0.00219014	0.0288179	-0.176467	0.120276	-1.46718	0.142326	0.999863	-0.00558862
ENSG00000125538	IL1B	interleukin_1_beta	protein_coding	2	112829751	112836903	-	ENST00000263341;ENST00000491056;ENST00000487639;ENST00000418817;ENST00000432018;ENST00000416750;ENST00000496280;ENST00000477398	112829751;112830361;112831136;112832699;112832752;112832795;112832913;112835181	112836903;112836779;112833575;112836816;112836434;112836702	3553	NM_000576	uc002tii.2;uc061nbf.1;uc061nbg.1;uc061nbh.1;uc061nbi.1;uc061nbj.1;uc061nbk.1;uc061nbl.1	4043	4998	7309	7152	5197	6511	7053	4688.9	4650.66	7237.41	6356.97	5558.14	6130.35	7178.44	5971.55	0.481334	0.0762109	6.31581	2.68742e-10	3.36465e-07	0.229707	0.0880268	2.60951	0.00906721	0.447663	0.453973	0.0762481	5.95389	2.61846e-09	7.89644e-07	-0.251627	0.0877734	-2.86678	0.00414665	0.999863	-0.0273614
ENSG00000162998	FRZB	frizzled-related_protein	protein_coding	2	182833275	182867162	-	ENST00000295113	182833275	182867162	2487	NM_001463	uc002upa.4	13	5	35	50	32	31	31	15.0768	4.65252	34.6572	44.4419	34.2237	29.1877	31.5513	27.6844	0.285042	0.0922305	3.09054	0.00199791	NA	0.208895	0.0807051	2.58837	0.00964314	NA	0.203441	0.091856	2.21478	0.0267751	NA	-0.0761477	0.0818205	-0.930667	0.352026	0.999863	-0.0816014
ENSG00000166598	HSP90B1	heat_shock_protein_90kDa_beta_family_member_1	protein_coding	12	103930107	103953645	+	ENST00000549334;ENST00000299767;ENST00000548622;ENST00000540297;ENST00000548462;ENST00000550479;ENST00000551983;ENST00000552051;ENST00000550595;ENST00000614327	103930107;103930334;103930382;103930410;103930438;103938238;103941834;103943619;103943796	103932929;103947926;103932176;103933990;103947927;103941768;103943467;103947400;103953645;103947901	7184	?;NM_003299	uc058smf.1;uc001tkb.3;uc058smg.1;uc058smh.1;uc058smj.1;uc058smk.1;uc058sml.1;uc058smm.1;uc058smn.1;uc058smi.1	22707	28419	32687	43764	36765	39343	33052	26334.6	26444	32366.9	38899.1	39319.8	37042.9	33639.8	33435.3	0.389534	0.0730093	5.3354	9.53336e-08	5.51344e-05	0.499563	0.0845976	5.90517	3.52293e-09	7.86177e-06	0.378823	0.0730155	5.18826	2.12272e-07	2.78651e-05	0.110029	0.0845539	1.30129	0.193161	0.999863	-0.0107109
ENSG00000178162	FAR2P2	fatty_acyl-CoA_reductase_2_pseudogene_2	transcribed_unprocessed_pseudogene	2	130416755	130431363	-	ENST00000424873;ENST00000449066;ENST00000430785;ENST00000423905;ENST00000433703;ENST00000413041;ENST00000438056;ENST00000415406	130416755;130416756;130417428;130418151;130418234;130419071;130419159;130426192	130427986;130425138;130427264;130427742;130427775;130431363;130428176	?	?	?	24	37	61	79	63	69	53	27.8342	34.4286	60.4025	70.2182	67.3779	64.9661	53.9426	54.1672	0.298611	0.112516	2.65394	0.00795574	0.364857	0.268952	0.102703	2.61873	0.00882589	NA	0.25156	0.1123	2.24006	0.0250868	NA	-0.0296584	0.103683	-0.286049	0.774841	0.999863	-0.0470508
ENSG00000183508	FAM46C	family_with_sequence_similarity_46_member_C	protein_coding	1	117605934	117628372	+	ENST00000369448	117605934	117628372	54855	NM_017709	uc001ehe.4	3116	4295	5079	6222	4882	6071	4772	3613.8	3996.51	5029.25	5530.35	5221.25	5716.07	4856.87	4852.02	0.41637	0.0780819	5.33248	9.68815e-08	5.51344e-05	0.39206	0.0897682	4.36746	1.25698e-05	0.00438292	0.418003	0.0781118	5.35134	8.73037e-08	1.45393e-05	-0.0243107	0.0894995	-0.271629	0.785907	0.999863	0.00163294
ENSG00000198794	SCAMP5	secretory_carrier_membrane_protein_5	protein_coding	15	74957219	75021496	+	ENST00000568423;ENST00000425597;ENST00000562327;ENST00000568018;ENST00000562212;ENST00000565923;ENST00000567920;ENST00000562765;ENST00000567535;ENST00000566872;ENST00000564491;ENST00000361900;ENST00000564141;ENST00000568119;ENST00000565989;ENST00000564779;ENST00000567529;ENST00000568081	74957219;74995532;74995542;74995556;74995564;74995570;74995573;74995584;74995598;74995967;74996020;74996023;75011658;75011807;75017653	75019277;75021496;75017925;75016749;75021493;75017941;75017947;75019489;75013124;75016742;75018537;75021495;75017946;75012809;75016664;75018467;75019341;75019061	192683	?;NM_001178112;NM_138967;NM_001178111	uc059loj.1;uc002azk.3;uc059lol.1;uc059lom.1;uc002azn.3;uc059lon.1;uc059loo.1;uc059lop.1;uc059loq.1;uc059lor.1;uc059los.1;uc002azl.3;uc059lot.1;uc059lou.1;uc059lov.1;uc059low.1;uc059lox.1;uc059loz.1	40	52	93	80	78	93	97	46.3903	48.3862	92.0891	71.107	83.4203	87.563	98.7252	75.383	0.26858	0.11796	2.27687	0.0227939	0.589626	0.257516	0.110121	2.33849	0.0193619	NA	0.347996	0.117983	2.94953	0.00318259	NA	-0.0110637	0.110797	-0.0998554	0.920459	0.999863	0.0794159
ENSG00000180535	BHLHA15	basic_helix-loop-helix_family_member_a15	protein_coding	7	98211427	98212979	+	ENST00000609256;ENST00000314018	98211427;98212254	98212979;98212959	168620	?;NM_177455	uc003upe.2;uc003upf.2	77	123	161	200	120	203	174	89.3013	114.452	159.423	177.767	128.339	191.132	177.095	148.216	0.37071	0.121391	3.05385	0.00225923	0.159806	0.188751	0.119517	1.57928	0.114272	0.996237	0.442424	0.121387	3.64474	0.00026766	0.00677224	-0.181959	0.11957	-1.52178	0.128063	0.999863	0.0717139
ENSG00000124256	ZBP1	Z-DNA_binding_protein_1	protein_coding	20	57603846	57620576	-	ENST00000371173;ENST00000395822;ENST00000461547;ENST00000453793;ENST00000541799;ENST00000480037;ENST00000546110;ENST00000538947;ENST00000432548	57603846;57604055;57607061;57612891;57614904;57615026;57615124	57620473;57620576;57618081;57610265;57620394;57620427;57620480;57620478;57620490	81030	NM_030776;NM_001160417;NM_001160418;NM_001160419	uc002xyo.4;uc002xyp.3;uc061xyw.1;uc061xyx.1;uc010zzn.3;uc061xyy.1;uc061xyz.1;uc061xza.1;uc061xzb.1	612	865	1003	1292	1007	1299	959	709.771	804.886	993.176	1148.38	1076.98	1223.06	976.056	990.329	0.391264	0.0990254	3.95115	7.77771e-05	0.0141152	0.380274	0.108848	3.49363	0.000476509	0.069959	0.42181	0.0990616	4.25806	2.06212e-05	0.00102719	-0.0109897	0.108278	-0.101496	0.919157	0.999863	0.0305458
ENSG00000169435	RASSF6	Ras_association_(RalGDS/AF-6)_domain_family_member_6	protein_coding	4	73571550	73620631	-	ENST00000307439;ENST00000342081;ENST00000395777;ENST00000335049;ENST00000512591	73571550;73573145;73574571;73575853;73604079	73620548;73620631;73620412;73620500;73620417	166824	NM_177532;NM_201431;NM_001270391;NM_001270392	uc003hhc.3;uc003hhd.3;uc010iik.3;uc010iil.3;uc062xgn.1	643	707	955	1275	1144	1118	815	745.724	657.866	945.646	1133.27	1223.5	1052.64	829.495	941.162	0.437542	0.101461	4.31243	1.61467e-05	0.00426376	0.572188	0.110617	5.1727	2.30735e-07	0.000186561	0.32537	0.101662	3.20052	0.00137179	0.020806	0.134645	0.110037	1.22363	0.22109	0.999863	-0.112172
ENSG00000142224	IL19	interleukin_19	protein_coding	1	206798870	206842981	+	ENST00000340758;ENST00000270218;ENST00000476097;ENST00000620365	206798870;206828877;206836663;206833708	206842981;206842622;206840614;206842979	29949	NM_153758;NM_013371	uc001heo.3;uc001hep.4;uc057oxv.1;uc057oxu.1	33	38	81	87	59	77	64	38.272	35.3592	80.2067	77.3289	63.0999	72.4984	65.1383	61.7005	0.355881	0.115692	3.07609	0.00209733	0.153559	0.226591	0.106538	2.12685	0.0334326	NA	0.280041	0.115462	2.4254	0.0152915	NA	-0.12929	0.107528	-1.20238	0.229215	0.999863	-0.0758401
ENSG00000178726	THBD	thrombomodulin	protein_coding	20	23045633	23049741	-	ENST00000377103	23045633	23049741	7056	NM_000361	uc002wss.4	57	68	165	135	103	111	92	66.1061	63.2743	163.384	119.993	110.158	104.511	93.6363	103.009	0.485511	0.120762	4.0204	5.80984e-05	0.0110211	0.289743	0.114966	2.52024	0.0117273	0.501355	0.241636	0.12058	2.00394	0.0450765	0.205667	-0.195769	0.115565	-1.69401	0.0902633	0.999863	-0.243875
ENSG00000116985	BMP8B	bone_morphogenetic_protein_8b	protein_coding	1	39757182	39788861	-	ENST00000372827;ENST00000397360	39757182;39763551	39788861;39788849	656	NM_001720	uc001cdz.2;uc001cea.2	304	419	548	635	464	593	504	352.566	389.881	542.633	564.412	496.244	558.332	512.964	488.147	0.438579	0.102435	4.28152	1.85617e-05	0.00474271	0.309688	0.111848	2.76882	0.00562602	0.355227	0.401277	0.102639	3.90961	9.24458e-05	0.00307914	-0.128891	0.110821	-1.16306	0.244804	0.999863	-0.0373026
ENSG00000128228	SDF2L1	stromal_cell-derived_factor_2-like_1	protein_coding	22	21642261	21644298	+	ENST00000248958;ENST00000466935	21642261;21642354	21644298;21643292	23753	NM_022044	uc002zvf.4;uc062bzm.1	229	295	427	417	319	532	429	265.584	274.499	422.818	370.645	341.167	500.898	436.63	373.177	0.38844	0.109839	3.53644	0.000405558	0.051812	0.247988	0.116927	2.12088	0.0339315	0.760976	0.567696	0.109632	5.17819	2.24047e-07	2.90688e-05	-0.140452	0.116153	-1.2092	0.226587	0.999863	0.179255
ENSG00000163735	CXCL5	chemokine_(C-X-C_motif)_ligand_5	protein_coding	4	73995642	73998779	-	ENST00000296027	73995642	73998779	6374	NM_002994	uc003hhk.5	654	651	1550	1303	930	1660	1635	758.481	605.758	1534.82	1158.16	994.626	1562.95	1664.08	1182.7	0.548162	0.120181	4.56114	5.08772e-06	0.00181995	0.324909	0.120556	2.69509	0.00703695	0.388704	0.706992	0.12017	5.88328	4.0222e-09	1.10787e-06	-0.223254	0.120515	-1.85249	0.0639549	0.999863	0.15883
ENSG00000127533	F2RL3	coagulation_factor_II_(thrombin)_receptor-like_3	protein_coding	19	16888860	16892606	+	ENST00000248076;ENST00000599210	16888860;16889190	16892606;16890080	9002	NM_003950	uc002nfa.4;uc060vck.1	67	107	166	176	115	185	140	77.7037	99.5639	164.374	156.435	122.991	174.184	142.49	133.963	0.412337	0.121626	3.39021	0.000698401	0.0739081	0.229431	0.11847	1.93662	0.0527923	0.861193	0.402462	0.121631	3.30887	0.00093675	0.0162186	-0.182906	0.118678	-1.54119	0.12327	0.999863	-0.00987519
ENSG00000113140	SPARC	secreted_protein,_acidic,_cysteine-rich_(osteonectin)	protein_coding	5	151661096	151687165	-	ENST00000231061;ENST00000520687;ENST00000538026;ENST00000537849;ENST00000521569;ENST00000524277;ENST00000539687;ENST00000521327;ENST00000522348	151661096;151662488;151666373;151666425;151666477;151667474;151671570;151672597;151673178	151687165;151667654;151686963;151667584;151686968;151671829;151685230;151686975	6678	NM_003118;NM_001309443;NM_001309444	uc003lui.5;uc063ivq.1;uc063ivr.1;uc063ivs.1;uc063ivt.1;uc063ivu.1;uc063ivv.1;uc063ivw.1;uc063ivx.1	30	34	71	92	59	74	61	34.7927	31.6371	70.3046	81.773	63.0999	69.6738	62.0849	59.0523	0.367958	0.114597	3.21088	0.00132328	0.114258	0.250553	0.105122	2.38344	0.0171516	NA	0.289276	0.114347	2.52981	0.0114124	NA	-0.117405	0.106181	-1.1057	0.268855	0.999863	-0.0786826
ENSG00000182871	COL18A1	collagen,_type_XVIII,_alpha_1	protein_coding	21	45405137	45513720	+	ENST00000400337;ENST00000355480;ENST00000342220;ENST00000459895;ENST00000423214;ENST00000473212;ENST00000359759	45405137;45455489;45490275;45493195;45505358;45506019;45455531	45513720;45497812;45512263;45512567;45513719	80781	NM_130445;NM_030582;NM_130444	uc062awf.1;uc062awg.1;uc002zhj.5;uc062awi.1;uc062awl.1;uc062awm.1;uc062awh.1	147	188	285	255	223	382	317	170.484	174.935	282.209	226.654	238.496	359.667	322.638	253.583	0.340388	0.117046	2.90816	0.00363564	0.218838	0.290496	0.12033	2.41416	0.0157716	0.567676	0.625202	0.116762	5.35451	8.57879e-08	1.45033e-05	-0.0498925	0.119896	-0.416131	0.677314	0.999863	0.284814
ENSG00000176658	MYO1D	myosin_ID	protein_coding	17	32492522	32877177	-	ENST00000318217;ENST00000394649;ENST00000577576;ENST00000577352;ENST00000579584;ENST00000580547;ENST00000581059;ENST00000582217;ENST00000623444;ENST00000585094;ENST00000577252;ENST00000580538;ENST00000584232;ENST00000583611;ENST00000582751;ENST00000583621	32492522;32492609;32494453;32494719;32594203;32594341;32638775;32653864;32658522;32658979;32721106;32721145;32727587;32734725;32738358;32759812	32877177;32863043;32497073;32659406;32877144;32602711;32659451;32684284;32659142;32721135;32755518;32755719;32760396;32749005;32756262	4642	NM_015194;NM_001303279;NM_001303280	uc002hho.2;uc060dvv.1;uc060dvw.1;uc060dvx.1;uc002hhp.2;uc060dwf.1;uc060dwh.1;uc060dwi.1;uc060dwj.1;uc060dwk.1;uc060dwl.1;uc060dwm.1;uc060dwn.1;uc060dwo.1;uc060dwp.1;uc010wcb.3	735	1067	1303	1502	1277	1454	1245	852.421	992.848	1290.24	1335.03	1365.74	1369	1267.14	1210.35	0.42818	0.08684	4.93067	8.19474e-07	0.000366422	0.458122	0.0982011	4.66515	3.08398e-06	0.00156414	0.433311	0.0869269	4.98478	6.20336e-07	6.40899e-05	0.0299429	0.09737	0.307516	0.75845	0.999863	0.00513159
ENSG00000163734	CXCL3	chemokine_(C-X-C_motif)_ligand_3	protein_coding	4	74036589	74038807	-	ENST00000296026;ENST00000511669;ENST00000502974;ENST00000510390	74036589;74037069;74037132;74037656	74038689;74038807;74038650	2921	NM_002090	uc003hhl.5;uc062xgv.1;uc062xgw.1;uc062xgx.1	183	233	398	336	261	353	383	212.236	216.807	394.102	298.649	279.137	332.363	389.812	303.301	0.438779	0.116139	3.77807	0.000158051	0.0253692	0.250085	0.120047	2.08323	0.0372299	0.791404	0.479771	0.116162	4.1302	3.62446e-05	0.00156642	-0.188694	0.119562	-1.5782	0.114519	0.999863	0.0409917
ENSG00000105976	MET	MET_proto-oncogene,_receptor_tyrosine_kinase	protein_coding	7	116672390	116798386	+	ENST00000456159;ENST00000397752;ENST00000318493;ENST00000495962;ENST00000422097;ENST00000454623;ENST00000436117	116672390;116672392;116672405;116724146;116758517;116769666;116699085	116699599;116798386;116796342;116755414;116769909;116775072;116763080	4233	?;NM_000245;NM_001127500	uc064hhk.1;uc003vij.4;uc010lkh.4;uc064hhl.1;uc064hhm.1;uc064hhn.1;uc011knh.2	255	429	607	582	529	517	484	295.738	399.186	601.055	517.303	565.76	486.775	492.608	479.775	0.481795	0.109606	4.3957	1.10414e-05	0.00321485	0.457061	0.116594	3.92011	8.85073e-05	0.021012	0.342497	0.109886	3.11685	0.00182792	0.0252424	-0.024734	0.115891	-0.213425	0.830995	0.999863	-0.139298
ENSG00000183087	GAS6	growth_arrest_specific_6	protein_coding	13	113820549	113864067	-	ENST00000608763;ENST00000480426;ENST00000610073;ENST00000327773;ENST00000476291	113820549;113820552;113820558;113847677	113823194;113833741;113836044;113864067;113864015	2621	?;NM_000820	uc032apt.2;uc001vug.4;uc058yol.1;uc001vud.4;uc058yon.1	194	276	345	405	328	451	356	224.993	256.819	341.621	359.979	350.793	424.633	362.332	331.596	0.366214	0.112119	3.2663	0.00108964	0.0995783	0.350314	0.118129	2.96551	0.00302177	0.251619	0.484872	0.112022	4.32836	1.50224e-05	0.000794407	-0.0158997	0.11745	-0.135374	0.892316	0.999863	0.118658
ENSG00000136026	CKAP4	cytoskeleton-associated_protein_4	protein_coding	12	106237877	106304279	-	ENST00000378026;ENST00000552828;ENST00000553039	106237877;106239894;106240322	106247988;106304251;106304279	10970	NM_006825	uc001tlk.4;uc058sqx.1;uc058sqy.1	537	626	843	953	789	958	922	622.789	582.496	834.743	847.062	843.828	901.993	938.398	795.901	0.39934	0.0903456	4.42014	9.86392e-06	0.0030121	0.392282	0.101551	3.86293	0.000112037	0.0255123	0.508894	0.090243	5.63915	1.70888e-08	3.66685e-06	-0.0070574	0.100484	-0.0702341	0.944007	0.999863	0.109554
ENSG00000181104	F2R	coagulation_factor_II_(thrombin)_receptor	protein_coding	5	76716043	76735781	+	ENST00000319211;ENST00000505600	76716043;76716199	76735781;76716788	2149	NM_001992	uc003ken.5;uc063esc.1	310	414	521	684	508	616	510	359.525	385.229	515.897	607.965	543.301	579.987	519.071	501.568	0.4428	0.104733	4.22791	2.35872e-05	0.00567614	0.38599	0.113377	3.40449	0.000662869	0.0870152	0.417326	0.104888	3.97879	6.92662e-05	0.00253401	-0.0568095	0.112479	-0.505066	0.613513	0.999863	-0.0254736
ENSG00000139193	CD27	CD27_molecule	protein_coding	12	6444867	6451718	+	ENST00000266557;ENST00000541233	6444867;6445352	6451718	939	NM_001242	uc001qod.4;uc058ker.1	1202	1627	2100	2689	1861	2244	1955	1394.03	1513.93	2079.43	2390.08	1990.32	2112.81	1989.77	1924.34	0.539751	0.0810334	6.66085	2.72246e-11	4.86932e-08	0.386431	0.0928941	4.1599	3.18381e-05	0.00934866	0.430765	0.0812292	5.30308	1.13868e-07	1.74046e-05	-0.153321	0.092153	-1.66377	0.0961593	0.999863	-0.108987
ENSG00000105825	TFPI2	tissue_factor_pathway_inhibitor_2	protein_coding	7	93885397	93890991	-	ENST00000222543;ENST00000451238;ENST00000461482	93885397;93886434;93889918	93890991;93890170;93890753	7980	NM_001271003;NM_001271004;NM_006528	uc003umy.2;uc064fkf.1;uc064fkg.1	106	99	191	180	145	217	226	122.934	92.1199	189.129	159.991	155.076	204.314	230.02	164.798	0.359573	0.121276	2.96492	0.00302766	0.193399	0.275429	0.11986	2.29791	0.0215668	0.657969	0.541954	0.121224	4.47068	7.79719e-06	0.000483339	-0.0841441	0.119871	-0.701955	0.482707	0.999863	0.182381
ENSG00000189233	NUGGC	nuclear_GTPase,_germinal_center_associated	protein_coding	8	28021964	28083871	-	ENST00000413272;ENST00000418860	28021964;28069643	28083871;28083850	389643	NM_001010906	uc003xgm.4;uc064lnb.1	321	445	532	664	601	698	562	372.282	414.074	526.789	590.188	642.764	657.193	571.995	539.327	0.379043	0.103401	3.66576	0.000246607	0.0358085	0.499962	0.112143	4.45827	8.26245e-06	0.00335104	0.486089	0.103316	4.70486	2.54043e-06	0.000189294	0.120918	0.111297	1.08644	0.277283	0.999863	0.107046
ENSG00000167634	NLRP7	NLR_family,_pyrin_domain_containing_7	protein_coding	19	54923509	54966312	-	ENST00000328092;ENST00000590030;ENST00000588756;ENST00000586379;ENST00000592784;ENST00000587844;ENST00000587103;ENST00000590659;ENST00000340844	54923510;54923515;54923652;54923653;54940993;54941502;54941551;54923509	54941750;54941752;54966243;54947497;54966253;54966312;54947505	199713	NM_139176;NM_001127255;NM_206828	uc061ctx.1;uc061cty.1;uc061ctz.1;uc010esk.4;uc002qii.5;uc061cua.1;uc061cub.1;uc061cuc.1;uc002qih.4	87	102	160	205	152	154	178	100.899	94.9114	158.433	182.212	162.563	144.997	181.166	146.454	0.404786	0.121471	3.33237	0.000861097	0.0864728	0.337494	0.11953	2.82352	0.00474991	0.327902	0.367716	0.121501	3.02646	0.00247438	0.0311967	-0.0672913	0.11961	-0.562587	0.573716	0.999863	-0.0370694
ENSG00000106415	GLCCI1	glucocorticoid_induced_1	protein_coding	7	7968794	8094272	+	ENST00000223145;ENST00000414914;ENST00000430798;ENST00000492797;ENST00000460897;ENST00000470583;ENST00000474269;ENST00000489405;ENST00000438949;ENST00000496617;ENST00000482540;ENST00000491947	7968794;7969687;7969707;7969736;7970441;7970452;8003897;8055507;8055732;8070075;8084639	8089080;8070955;8071010;8022724;8004247;8060232;8070948;8086939;8094272;8078742;8089077;8086240	113263	NM_138426	uc003srk.5;uc064blr.1;uc064bls.1;uc064blt.1;uc064blu.1;uc064blv.1;uc064blw.1;uc064blx.1;uc064bly.1;uc064blz.1;uc064bma.1;uc064bmb.1	1296	1826	2185	2731	2137	2695	2299	1503.05	1699.1	2163.6	2427.42	2285.5	2537.44	2339.89	2136.57	0.451223	0.0810304	5.56857	2.56845e-08	1.69248e-05	0.43497	0.0927072	4.69187	2.70717e-06	0.00143841	0.527611	0.0810138	6.51261	7.3856e-11	3.92421e-08	-0.0162526	0.0921024	-0.176462	0.859931	0.999863	0.0763885
ENSG00000074842	MYDGF	myeloid-derived_growth_factor	protein_coding	19	4641374	4670370	-	ENST00000599761;ENST00000262947;ENST00000599630;ENST00000596031	4641374;4657545;4659688;4660580	4664906;4670370;4670362;4668696	56005	?;NM_019107	uc060ryc.1;uc002may.4;uc060ryf.1;uc060ryg.1	658	927	1216	1210	1116	1515	1291	763.12	862.577	1204.09	1075.49	1193.55	1426.43	1313.96	1119.89	0.403366	0.0893888	4.51249	6.40713e-06	0.00205685	0.447792	0.100526	4.45449	8.40913e-06	0.00335104	0.629701	0.0891347	7.0646	1.61083e-12	1.99707e-09	0.0444257	0.099704	0.445576	0.655904	0.999863	0.226335
ENSG00000166396	SERPINB7	serpin_peptidase_inhibitor,_clade_B_(ovalbumin),_member_7	protein_coding	18	63752935	63805376	+	ENST00000425392;ENST00000398019;ENST00000447428;ENST00000431370;ENST00000546027;ENST00000540675;ENST00000336429	63752935;63775410;63777777;63777977;63775375;63753047	63796312;63805370;63798643;63796313;63805376	8710	?;NM_003784;NM_001261830;NM_001261831;NM_001040147	uc060pwe.1;uc002ljm.5;uc060pwf.1;uc060pwg.1;uc010dqg.4;uc010xet.3;uc002ljl.4	103	168	238	258	189	246	270	119.455	156.325	235.669	229.32	202.134	231.618	274.802	207.046	0.426614	0.119609	3.56673	0.00036147	0.0497319	0.305177	0.120713	2.52813	0.0114672	0.501355	0.502607	0.119596	4.20254	2.63935e-05	0.00122708	-0.121437	0.12045	-1.0082	0.313361	0.999863	0.0759936
ENSG00000236850	BMS1P20	BMS1,_ribosome_biogenesis_factor_pseudogene_20	processed_transcript	22	22303224	22322847	+	ENST00000426066	22303224	22322847	?	?	uc062cbk.1	930	1167	2066	1653	1615	1884	1497	1078.57	1085.9	2045.76	1469.25	1727.23	1773.86	1523.62	1529.17	0.395393	0.120213	3.2891	0.00100507	0.0939065	0.348954	0.120551	2.89465	0.00379584	0.300383	0.341257	0.120223	2.83853	0.0045322	0.047262	-0.046439	0.120529	-0.385292	0.700021	0.999863	-0.0541353
ENSG00000162892	IL24	interleukin_24	protein_coding	1	206897443	206904139	+	ENST00000391929;ENST00000294984;ENST00000367095;ENST00000367093;ENST00000491169;ENST00000480741;ENST00000611909	206897443;206897444;206897465;206897833	206903480;206903865;206904139;206903150;206902072	11009	NM_001185156;NM_006850;NM_001185157;NM_001185158	uc001heu.3;uc001hes.3;uc057oxw.1;uc001hew.3;uc057oxx.1;uc057oxy.1;uc001hex.2	24	46	115	90	61	103	84	27.8342	42.8032	113.874	79.9954	65.2389	96.9784	85.494	73.1739	0.453809	0.115798	3.91896	8.8931e-05	0.0152523	0.25815	0.106655	2.42042	0.0155027	NA	0.419053	0.115665	3.62298	0.000291228	NA	-0.195659	0.107684	-1.81697	0.0692215	0.999863	-0.0347563
ENSG00000100219	XBP1	X-box_binding_protein_1	protein_coding	22	28794555	28800597	-	ENST00000216037;ENST00000403532;ENST00000484256;ENST00000405219;ENST00000344347;ENST00000482720;ENST00000611155	28794555;28794557;28794559;28794589;28795175;28798906;28794560	28800597;28800558;28797045;28800133;28800524;28800569;28800572	7494	NM_005080;NM_001079539	uc062cvg.1;uc062cvh.1;uc003aec.4;uc062cvj.1;uc062cvk.1;uc062cvm.1;uc062cvi.1	3768	4834	6224	7627	6289	7546	6386	4369.96	4498.06	6163.04	6779.16	6726.03	7104.84	6499.58	6020.1	0.498161	0.0678839	7.33843	2.16119e-13	4.50968e-10	0.537536	0.0792816	6.78008	1.20111e-11	6.70096e-08	0.564102	0.067881	8.31016	9.55759e-17	2.66609e-13	0.0393746	0.0789318	0.498843	0.61789	0.999863	0.0659403
ENSG00000254709	IGLL5	immunoglobulin_lambda-like_polypeptide_5	protein_coding	22	22887780	22896107	+	ENST00000526893;ENST00000532223;ENST00000531372	22887780;22887829	22895825;22896107	100423062	NM_001178126;NM_001256296	uc011aiw.3;uc021wmq.2;uc062cdw.1	10266	12668	17041	21857	16201	18950	17765	11906.1	11787.6	16874.1	19427.3	17326.8	17842.1	18081	16177.9	0.566805	0.0654791	8.65628	4.87422e-18	2.03417e-14	0.497582	0.0767693	6.48152	9.08027e-11	3.37726e-07	0.552731	0.0654949	8.43931	3.19225e-17	1.1873e-13	-0.0692235	0.0766175	-0.903494	0.366264	0.999863	-0.0140741
ENSG00000277836	AC141272.1	?	protein_coding	KI270728.1	1270984	1271271	+	ENST00000611746	1270984	1271271	?	?	?	11	20	56	99	41	58	56	12.7573	18.6101	55.4515	87.9949	43.8491	54.6092	56.996	47.1812	0.484822	0.107126	4.5257	6.01953e-06	NA	0.272539	0.0959425	2.84065	0.00450215	NA	0.364083	0.106738	3.41098	0.000647293	NA	-0.212282	0.097416	-2.17913	0.0293217	0.999863	-0.120739
ENSG00000099958	DERL3	derlin_3	protein_coding	22	23834503	23839128	-	ENST00000464023;ENST00000406855;ENST00000404056;ENST00000290730;ENST00000493596;ENST00000464034;ENST00000488272;ENST00000318109;ENST00000476077;ENST00000464110	23834503;23836465;23836734;23836767	23836514;23839006;23839128;23837684;23837698;23838203;23839004;23839012	91319	?;NM_001135751;NM_001002862;NM_198440	uc062cgz.1;uc002zyk.5;uc021wmv.2;uc002zyj.4;uc062cha.1;uc062chb.1;uc062chc.1;uc002zyh.4;uc002zyi.4;uc062chd.1	705	986	1381	1497	1147	1677	1376	817.629	917.477	1367.47	1330.59	1226.71	1578.96	1400.47	1234.19	0.536816	0.0866593	6.19456	5.84485e-10	5.98575e-07	0.417277	0.0982762	4.24596	2.17658e-05	0.00693895	0.660543	0.0865656	7.63055	2.33762e-14	3.26039e-11	-0.119539	0.09727	-1.22894	0.219094	0.999863	0.123727
ENSG00000065308	TRAM2	translocation_associated_membrane_protein_2	protein_coding	6	52497402	52576915	-	ENST00000182527	52497402	52576915	9697	NM_012288	uc003paq.4	1829	2683	3405	4355	3223	4385	3449	2121.2	2496.54	3371.65	3870.89	3446.97	4128.64	3510.34	3278.03	0.456786	0.110233	4.14382	3.41569e-05	0.00744294	0.391056	0.116791	3.34833	0.000812999	0.0996862	0.512183	0.110234	4.64632	3.37903e-06	0.000237127	-0.06573	0.116695	-0.563264	0.573255	0.999863	0.055397
ENSG00000143603	KCNN3	potassium_channel,_calcium_activated_intermediate/small_conductance_subfamily_N_alpha,_member_3	protein_coding	1	154697455	154870280	-	ENST00000271915;ENST00000515643;ENST00000361147;ENST00000358505;ENST00000618040	154697455;154702729;154707426;154707952;154697474	154870280;154708226;154859843;154868319;154870278	3782	NM_002249;NM_170782;NM_001204087	uc001ffp.4;uc057lja.1;uc001ffo.4;uc031ppq.2;uc021pah.2	305	461	655	781	666	666	550	353.726	428.962	648.585	694.182	712.281	627.064	559.782	574.94	0.587753	0.102719	5.72194	1.05315e-08	8.24091e-06	0.610456	0.111739	5.46322	4.67586e-08	5.79702e-05	0.448513	0.103069	4.35157	1.35163e-05	0.000735684	0.022703	0.110608	0.205257	0.837371	0.999863	-0.13924
ENSG00000135916	ITM2C	integral_membrane_protein_2C	protein_coding	2	230864639	230879248	+	ENST00000457215;ENST00000541852;ENST00000326427;ENST00000335005;ENST00000326407;ENST00000543957;ENST00000409704;ENST00000418408;ENST00000492029;ENST00000620962	230864639;230864654;230864900;230864948;230864980;230865248;230865268;230865664;230873231;230878218	230876947;230876967;230879247;230879248;230876960;230878385;230878718	81618	?;NM_030926;NM_001287241;NM_001012514;NM_001012516;NM_001287240	uc061tkh.1;uc061tki.1;uc002vqz.5;uc002vra.5;uc002vrb.5;uc061tkj.1;uc061tkk.1;uc061tkl.1;uc061tkm.1;uc061tkn.1	1857	2562	3550	4087	2921	4373	3855	2153.67	2383.95	3515.23	3632.68	3123.98	4117.34	3923.56	3264.35	0.593092	0.0701943	8.44929	2.93087e-17	9.17361e-14	0.418107	0.0819645	5.10108	3.37724e-07	0.000221666	0.748182	0.0701096	10.6716	1.38214e-26	1.54219e-22	-0.174985	0.0812607	-2.15337	0.0312894	0.999863	0.15509
ENSG00000154165	GPR15	G_protein-coupled_receptor_15	protein_coding	3	98531899	98533150	+	ENST00000284311	98531899	98533150	2838	NM_005290	uc011bgy.3	180	299	453	485	353	451	400	208.756	278.221	448.563	431.086	377.53	424.633	407.114	367.986	0.580945	0.11169	5.20141	1.97779e-07	0.000103175	0.412408	0.118015	3.49455	0.000474867	0.069959	0.522459	0.111871	4.6702	3.00908e-06	0.000213855	-0.168537	0.117119	-1.43902	0.150145	0.999863	-0.0584863
ENSG00000170476	MZB1	marginal_zone_B_and_B1_cell-specific_protein	protein_coding	5	139387480	139390081	-	ENST00000509591;ENST00000503481;ENST00000417694;ENST00000513389;ENST00000302125;ENST00000503120;ENST00000511979;ENST00000503351	139388596;139387480;139387486;139387568;139387569;139387595;139387785	139389914;139390081;139389913;139389895;139389883;139388762;139389848	51237	?;NM_016459	uc063hrb.1;uc010jfe.4;uc063hqw.1;uc063hqx.1;uc003lei.4;uc063hqy.1;uc063hqz.1;uc063hra.1	1021	1516	1972	2525	1858	2735	2103	1184.11	1410.64	1952.69	2244.31	1987.11	2575.1	2140.4	1927.77	0.464999	0.113316	4.10358	4.06806e-05	0.0086014	0.398824	0.118562	3.36384	0.000768663	0.097463	0.581824	0.113302	5.13518	2.81876e-07	3.41866e-05	-0.0661759	0.118437	-0.558742	0.576338	0.999863	0.116825
ENSG00000073756	PTGS2	prostaglandin-endoperoxide_synthase_2_(prostaglandin_G/H_synthase_and_cyclooxygenase)	protein_coding	1	186671791	186680427	-	ENST00000367468;ENST00000490885;ENST00000559627;ENST00000466691;ENST00000559800	186671791;186672893;186674353;186674496;186678270	186680427;186680423;186680290;186675869	5743	NM_000963	uc001gsb.4;uc057nzm.1;uc057nzn.1;uc057nzo.1;uc057nzp.1	272	314	589	628	397	555	640	315.454	292.178	583.231	558.19	424.588	522.553	651.383	478.225	0.662251	0.107076	6.18487	6.21523e-10	5.98575e-07	0.361124	0.115304	3.13192	0.00173669	0.174576	0.69217	0.107125	6.46135	1.03771e-10	4.93758e-08	-0.301127	0.114159	-2.63778	0.00834515	0.999863	0.0299188
ENSG00000048462	TNFRSF17	tumor_necrosis_factor_receptor_superfamily_member_17	protein_coding	16	11965107	11968068	+	ENST00000053243;ENST00000396495;ENST00000562385	11965107;11965213;11965350	11968068;11967995;11967704	608	NM_001192	uc002dbv.3;uc010buz.4;uc059qyi.1	183	279	393	475	355	503	415	212.236	259.611	389.151	422.198	379.669	473.593	422.381	365.548	0.533737	0.111135	4.80261	1.56612e-06	0.000653595	0.450626	0.117645	3.83038	0.000127946	0.0279925	0.637987	0.111065	5.74428	9.23115e-09	2.14586e-06	-0.0831105	0.116717	-0.712066	0.476424	0.999863	0.10425
ENSG00000197632	SERPINB2	serpin_peptidase_inhibitor,_clade_B_(ovalbumin),_member_2	protein_coding	18	63871692	63903890	+	ENST00000404622;ENST00000299502;ENST00000413956;ENST00000443281;ENST00000482254;ENST00000457692	63871692;63887700;63887759;63890557;63892617;63887705	63897143;63903890;63897792;63897200;63902553;63903879	5055	?;NM_002575;NM_001143818	uc060pwh.1;uc002ljo.4;uc060pwi.1;uc060pwj.1;uc060pwk.1;uc010xeu.3	1041	1271	2349	2485	1652	1985	2157	1207.31	1182.67	2325.99	2208.76	1766.8	1868.95	2195.36	1822.26	0.801461	0.0818783	9.78844	1.26229e-22	1.58039e-18	0.486276	0.093873	5.18015	2.21705e-07	0.000186561	0.662155	0.0821058	8.06466	7.34428e-16	1.36579e-12	-0.315185	0.0927786	-3.39717	0.000680875	0.999863	-0.139306
ENSG00000132465	JCHAIN	joining_chain_of_multimeric_IgA_and_IgM	protein_coding	4	70655541	70681817	-	ENST00000254801;ENST00000510437;ENST00000510614;ENST00000391614;ENST00000470866;ENST00000543780	70655541;70656320;70656363;70656385;70657269;70655544	70666660;70666975;70666884;70666526;70681817;70666631	3512	?;NM_144646	uc003hfn.5;uc062xde.1;uc062xdf.1;uc062xdg.1;uc062xdh.1;uc062xdd.1	21037	25207	35329	50728	43911	44140	36841	24397.8	23455.2	34983	45088.9	46962.4	41559.5	37496.2	36277.6	0.50676	0.112225	4.51555	6.31513e-06	0.00205685	0.609672	0.117925	5.17001	2.34079e-07	0.000186561	0.493862	0.112226	4.40058	1.07961e-05	0.000618276	0.102912	0.117917	0.872751	0.382799	0.999863	-0.0128981
ENSG00000240040	AC096579.13	?	lincRNA	2	88811186	88861563	-	ENST00000624935;ENST00000434790	88811186;88818274	88861563;88825207	?	?	uc061lpu.1;uc061lpv.1	1007	1307	2382	2389	1565	2872	2170	1167.88	1216.17	2358.67	2123.43	1673.75	2704.1	2208.59	1921.8	0.768101	0.0872469	8.80376	1.3231e-18	8.28262e-15	0.423896	0.0989126	4.28556	1.82276e-05	0.00616314	0.882501	0.087199	10.1205	4.4793e-24	2.499e-20	-0.344205	0.0980376	-3.51095	0.000446514	0.999863	0.1144
ENSG00000239264	TXNDC5	thioredoxin_domain_containing_5_(endoplasmic_reticulum)	protein_coding	6	7881517	7910814	-	ENST00000460138;ENST00000379757;ENST00000473453;ENST00000475802;ENST00000469459	7881517;7883144;7883155;7895155	7889445;7910814;7910077;7888961;7900242	81567	?;NM_030810;NM_001145549	uc063lrs.1;uc003mxv.4;uc010jnz.4;uc063lru.1;uc063lrv.1	240	367	604	642	459	740	631	278.342	341.495	598.084	570.634	490.896	696.738	642.223	516.916	0.675374	0.104345	6.47251	9.63883e-11	1.50848e-07	0.484632	0.113291	4.27775	1.88791e-05	0.00619567	0.829687	0.104184	7.96364	1.67051e-15	2.66279e-12	-0.190742	0.111935	-1.70405	0.0883719	0.999863	0.154313
ENSG00000074410	CA12	carbonic_anhydrase_XII	protein_coding	15	63321378	63382161	-	ENST00000178638;ENST00000344366;ENST00000422263;ENST00000560666;ENST00000558287;ENST00000560293	63321378;63324688;63324707;63325980;63340022;63375460	63382161;63381835;63381846;63331813;63342074;63379073	771	NM_001218;NM_206925;NM_001293642	uc002amc.4;uc002amd.4;uc002ame.4;uc059kci.1;uc059kcj.1;uc059kck.1	140	219	460	387	338	432	320	162.366	203.78	455.495	343.98	361.488	406.744	325.691	322.792	0.678793	0.117679	5.7682	8.01225e-09	6.68756e-06	0.549963	0.120567	4.56149	5.07929e-06	0.00236144	0.596971	0.117801	5.06762	4.02815e-07	4.49461e-05	-0.128831	0.120068	-1.07299	0.283277	0.999863	-0.0818223
[truncated: 21 more columns]
