# Supplementary material for: Mesenchymal Stromal Cell-Derived Exosomes Affect mRNA Expression and Function of B-Lymphocytes
Source: Front Immunol. 2018 Dec 21;9:3053. doi: 10.3389/fimmu.2018.03053 (PMC6308164; doi:10.3389/fimmu.2018.03053)
Supplement: Supplementary file 3 [file Table_3.XLS]

## Sheet: Sheet0
© 2000-2018 QIAGEN. All rights reserved.
Categories	Diseases or Functions Annotation	p-Value	Predicted Activation State	Activation z-score	Flags	Molecules	# Molecules
Cell-To-Cell Signaling and Interaction	activation of cells	1.83e-27		0.819		ADAM12,ADAM8,ATP2A3,CADM1,CCL22,CCL7,CCR7,CD14,CD27,CD5,CHI3L1,CR1,CSF3,CXCL1,CXCL10,CXCL3,CXCL5,CXCL8,CXCL9,DDOST,DLL1,DPP4,EPX,F2R,F2RL3,F5,FCAR,FCER1A,FRZB,GAS6,GATA2,GATA3,GNAQ,GP1BA,ICOS,IL19,IL1B,IL24,IL9,KCNA3,LAX1,LCP2,LRP5,LTA,MAF,MET,MMP1,MMP19,PALLD,POU2AF1,PRDM1,PRNP,PTGS2,S100A9,SATB1,SEMA4A,SH2D1A,SLC11A1,SPN,SYK,TGM2,THBD,THBS1,TNFRSF13B,TNFRSF17,VEGFA,ZBP1	67
Cell-To-Cell Signaling and Interaction, Hematological System Development and Function	activation of blood cells	2.95e-26		0.512		CADM1,CCL22,CCL7,CCR7,CD14,CD27,CD5,CHI3L1,CR1,CSF3,CXCL1,CXCL10,CXCL3,CXCL5,CXCL8,CXCL9,DDOST,DLL1,DPP4,EPX,F2R,F2RL3,F5,FCAR,GAS6,GATA3,GNAQ,GP1BA,ICOS,IL19,IL1B,IL24,IL9,KCNA3,LAX1,LCP2,LTA,MAF,MET,MMP1,MMP19,POU2AF1,PRDM1,PRNP,PTGS2,S100A9,SATB1,SEMA4A,SH2D1A,SLC11A1,SPN,SYK,TGM2,THBD,THBS1,TNFRSF13B,VEGFA	57
Cell-To-Cell Signaling and Interaction, Hematological System Development and Function, Immune Cell Trafficking, Inflammatory Response	activation of leukocytes	8.13e-22		0.755		CADM1,CCL22,CCL7,CCR7,CD14,CD27,CD5,CHI3L1,CR1,CSF3,CXCL1,CXCL10,CXCL3,CXCL5,CXCL8,CXCL9,DDOST,DLL1,DPP4,EPX,F5,FCAR,GATA3,ICOS,IL19,IL1B,IL24,IL9,KCNA3,LAX1,LCP2,LTA,MAF,MET,MMP19,POU2AF1,PRDM1,PRNP,PTGS2,S100A9,SATB1,SEMA4A,SH2D1A,SLC11A1,SPN,SYK,TGM2,THBS1,TNFRSF13B,VEGFA	50
Cell-To-Cell Signaling and Interaction	binding of blood cells	1.85e-19		0.559		CADM1,CCL22,CCL7,CCR3,CCR7,CD14,CR1,CTSZ,CXCL1,CXCL10,CXCL3,CXCL8,CXCL9,DLL1,F2R,F2RL3,F5,FCAR,GAS6,GP1BA,ICOS,IL1B,ITGB7,LCP2,LTA,NFE2,PPIB,PTGS2,S100A9,SH2D1A,SPN,ST3GAL4,SYK,TGM2,THBD,THBS1,VEGFA	37
Cell-To-Cell Signaling and Interaction, Hematological System Development and Function	binding of leukocytes	1.58e-17		1.063		CADM1,CCL22,CCL7,CCR3,CCR7,CD14,CR1,CTSZ,CXCL1,CXCL10,CXCL3,CXCL8,CXCL9,DLL1,F2R,FCAR,GAS6,ICOS,IL1B,ITGB7,LCP2,LTA,PPIB,PTGS2,S100A9,SH2D1A,SPN,ST3GAL4,SYK,TGM2,THBD,THBS1,VEGFA	33
Cell-To-Cell Signaling and Interaction, Hematological System Development and Function	activation of myeloid cells	3.38e-17		0.98		CCL22,CCL7,CD14,CHI3L1,CR1,CSF3,CXCL1,CXCL10,CXCL3,CXCL5,CXCL8,CXCL9,DPP4,EPX,F5,FCAR,IL19,IL1B,IL24,IL9,LCP2,LTA,MAF,MET,PRNP,PTGS2,S100A9,SLC11A1,SYK,TGM2,THBS1	31
Cell-To-Cell Signaling and Interaction, Hematological System Development and Function, Immune Cell Trafficking, Inflammatory Response	activation of phagocytes	4.22e-17		1.109		CCL22,CCL7,CCR7,CD14,CHI3L1,CR1,CSF3,CXCL1,CXCL10,CXCL3,CXCL5,CXCL8,DPP4,EPX,F5,FCAR,IL19,IL1B,IL24,IL9,LCP2,LTA,MAF,MET,PRNP,PTGS2,S100A9,SLC11A1,SYK,TGM2,THBS1,VEGFA	32
Cell-To-Cell Signaling and Interaction, Hematological System Development and Function, Immune Cell Trafficking	adhesion of immune cells	6.81e-17		1.68		CADM1,CCL22,CCL7,CCR3,CCR7,CD14,CR1,CTSZ,CXCL1,CXCL10,CXCL3,CXCL8,CXCL9,F2R,FCAR,GAS6,ICOS,IL1B,ITGB7,LCP2,LTA,PPIB,PTGS2,S100A9,SH2D1A,SPN,SYK,TGM2,THBD,THBS1,VEGFA	31
Cell-To-Cell Signaling and Interaction	adhesion of blood cells	8.69e-17		1.189		CADM1,CCL22,CCL7,CCR3,CCR7,CD14,CR1,CTSZ,CXCL1,CXCL10,CXCL3,CXCL8,CXCL9,F2R,FCAR,GAS6,GP1BA,ICOS,IL1B,ITGB7,LCP2,LTA,PPIB,PTGS2,S100A9,SH2D1A,SPN,SYK,TGM2,THBD,THBS1,VEGFA	32
Cell-To-Cell Signaling and Interaction, Cellular Movement	recruitment of cells	1.49e-15		0.586		ALOX5AP,CCL22,CCL7,CCR3,CCR4,CCR7,CD14,CHI3L1,COCH,CSF3,CXCL1,CXCL10,CXCL3,CXCL5,CXCL8,CXCL9,DPP4,FCER1A,GP1BA,HDC,IL1B,IL9,LTA,MMP1,PTGS2,SLC11A1,ST3GAL4,SYK,THBS1,VEGFA	30
Cell-To-Cell Signaling and Interaction, Hematological System Development and Function, Immune Cell Trafficking, Inflammatory Response	activation of mononuclear leukocytes	5.16e-15		1.337		CADM1,CCL22,CCL7,CCR7,CD14,CD27,CD5,CXCL10,CXCL8,DDOST,DLL1,DPP4,GATA3,ICOS,IL19,IL1B,IL24,IL9,KCNA3,LAX1,MMP19,POU2AF1,PRDM1,PRNP,S100A9,SATB1,SEMA4A,SH2D1A,SLC11A1,SPN,SYK,THBS1,TNFRSF13B,VEGFA	34
Cell-To-Cell Signaling and Interaction, Hematological System Development and Function, Immune Cell Trafficking, Inflammatory Response	activation of lymphocytes	7.33e-15		0.999		CADM1,CCL22,CCL7,CCR7,CD27,CD5,CXCL10,CXCL8,DDOST,DLL1,DPP4,GATA3,ICOS,IL19,IL1B,IL24,IL9,KCNA3,LAX1,MMP19,POU2AF1,PRDM1,PRNP,S100A9,SATB1,SEMA4A,SH2D1A,SLC11A1,SPN,SYK,THBS1,TNFRSF13B,VEGFA	33
Cell-To-Cell Signaling and Interaction, Cellular Movement	recruitment of blood cells	8.83e-15		0.001		ALOX5AP,CCL22,CCL7,CCR3,CCR4,CCR7,CD14,CHI3L1,COCH,CSF3,CXCL1,CXCL10,CXCL3,CXCL5,CXCL8,CXCL9,DPP4,FCER1A,GP1BA,HDC,IL1B,IL9,LTA,MMP1,ST3GAL4,SYK,THBS1,VEGFA	28
Cell-To-Cell Signaling and Interaction	binding of tumor cell lines	1.84e-14		0.497		ADAM12,AKAP12,BSG,CD14,CR1,CTSZ,CXCL10,CXCL3,CXCL8,CXCL9,DPP4,F2R,FCAR,GAS6,GP1BA,HSPA5,ICOS,IL1B,LCP2,LRP5,MMP19,PRNP,SERPINB2,SH2D1A,SPN,TGM2,THBD,THBS1,TNFRSF13B,VEGFA	30
Cell-To-Cell Signaling and Interaction, Cellular Movement, Hematological System Development and Function, Immune Cell Trafficking	recruitment of leukocytes	3.73e-14		-0.144		ALOX5AP,CCL22,CCL7,CCR3,CCR4,CCR7,CD14,CHI3L1,COCH,CSF3,CXCL1,CXCL10,CXCL3,CXCL5,CXCL8,CXCL9,DPP4,FCER1A,GP1BA,HDC,IL1B,IL9,LTA,MMP1,ST3GAL4,SYK,THBS1	27
Cell-To-Cell Signaling and Interaction, Hematological System Development and Function	aggregation of blood cells	8.59e-14		-0.17		CCL22,CCR4,CSF3,CXCL10,CXCL9,F2R,F2RL3,GAS6,GATA2,GNAQ,GP1BA,HDC,HSPB1,IL9,LCP2,LTA,MET,MMP1,P4HB,PTGS2,SPN,SYK,THBS1	23
Cell-To-Cell Signaling and Interaction	aggregation of cells	5.88e-13		0.123		BSG,CADM1,CCL22,CCR4,CSF3,CXCL10,CXCL9,F2R,F2RL3,GAS6,GATA2,GNAQ,GP1BA,HDC,HSPB1,IL9,LCP2,LTA,MET,MMP1,P4HB,PTGS2,SPN,SYK,THBD,THBS1	26
Cell-To-Cell Signaling and Interaction, Cellular Movement	recruitment of lymphatic system cells	7.71e-13		-1.297	bias	CCL22,CCL7,CCR3,CCR4,CCR7,CSF3,CXCL10,CXCL3,CXCL8,CXCL9,FCER1A,HDC,IL1B,LTA,VEGFA	15
Cell-To-Cell Signaling and Interaction, Cell-mediated Immune Response, Cellular Movement, Hematological System Development and Function, Immune Cell Trafficking	recruitment of T lymphocytes	8.89e-13	Decreased	-2.249	bias	CCL22,CCL7,CCR3,CCR4,CCR7,CSF3,CXCL10,CXCL3,CXCL8,CXCL9,FCER1A,HDC,LTA	13
Cell-To-Cell Signaling and Interaction	binding of myeloid cells	3.04e-12	Increased	2.981		CADM1,CCL7,CCR3,CD14,CTSZ,CXCL1,CXCL10,CXCL3,CXCL8,DLL1,F2R,FCAR,GAS6,ICOS,IL1B,ITGB7,PTGS2,S100A9,THBD,VEGFA	20
Cell-To-Cell Signaling and Interaction, Cellular Movement, Hematological System Development and Function, Immune Cell Trafficking	recruitment of granulocytes	5e-12		0.971		ALOX5AP,CCL22,CCR3,CCR7,CD14,CHI3L1,COCH,CXCL1,CXCL10,CXCL3,CXCL5,CXCL8,CXCL9,DPP4,GP1BA,IL1B,IL9,MMP1,ST3GAL4,THBS1	20
Cell-To-Cell Signaling and Interaction, Cellular Movement, Hematological System Development and Function, Immune Cell Trafficking	recruitment of lymphocytes	6.32e-12		-1.557	bias	CCL22,CCL7,CCR3,CCR4,CCR7,CSF3,CXCL10,CXCL3,CXCL8,CXCL9,FCER1A,HDC,IL1B,LTA	14
Cell-To-Cell Signaling and Interaction, Hematological System Development and Function, Inflammatory Response	binding of phagocytes	9.92e-12	Increased	2.749		CADM1,CD14,CR1,CTSZ,CXCL1,CXCL10,CXCL3,CXCL8,DLL1,F2R,FCAR,GAS6,ICOS,IL1B,ITGB7,PTGS2,S100A9,THBD,VEGFA	19
Cell-To-Cell Signaling and Interaction, Hematological System Development and Function, Inflammatory Response, Organismal Functions	activation of blood platelets	1.05e-11		-0.518		CCL22,CSF3,CXCL8,EPX,F2R,F2RL3,GAS6,GNAQ,GP1BA,LCP2,MMP1,SYK,THBD,THBS1	14
Cell-To-Cell Signaling and Interaction, Hematological System Development and Function, Immune Cell Trafficking, Inflammatory Response	activation of macrophages	2.98e-11		0.785		CCL22,CCL7,CD14,CHI3L1,CR1,CSF3,CXCL10,CXCL5,CXCL8,IL1B,IL9,LTA,MAF,PRNP,PTGS2,S100A9,SLC11A1,SYK,TGM2,THBS1	20
Cell-To-Cell Signaling and Interaction, Inflammatory Response	immune response of leukocytes	4.62e-11		0.491		CCL22,CCR7,CD14,CSF3,CXCL1,CXCL10,CXCL3,CXCL8,F2R,FCAR,FCER1A,ICOS,IL1B,IL9,LCP2,S100A9,SEMA4A,SH2D1A,SYK,TGM2,THBD,THBS1,XBP1	23
Cell-To-Cell Signaling and Interaction, Hematological System Development and Function, Immune Cell Trafficking, Inflammatory Response	activation of granulocytes	5.4e-11		1.049	bias	CCL22,CCL7,CD14,CSF3,CXCL1,CXCL3,CXCL8,CXCL9,EPX,F5,FCAR,IL1B,IL9,SLC11A1	14
Cell-To-Cell Signaling and Interaction	response of myeloid leukocytes	6.7e-11		0.62		CD14,CSF3,CXCL1,CXCL10,CXCL3,CXCL8,FCAR,FCER1A,GNAQ,ICOS,IL1B,S100A9,SYK,THBS1	14
Cell-To-Cell Signaling and Interaction, Hematological System Development and Function, Immune Cell Trafficking, Inflammatory Response	activation of T lymphocytes	7.95e-11		0.954		CADM1,CCL22,CCL7,CD27,CXCL10,CXCL8,DDOST,DLL1,DPP4,GATA3,ICOS,IL19,IL1B,IL24,IL9,KCNA3,LAX1,MMP19,PRNP,SATB1,SEMA4A,SLC11A1,SPN,THBS1	24
Cell-To-Cell Signaling and Interaction, Hematological System Development and Function, Inflammatory Response	binding of professional phagocytic cells	8.11e-11	Increased	2.97		CADM1,CD14,CTSZ,CXCL1,CXCL10,CXCL3,CXCL8,DLL1,F2R,FCAR,GAS6,ICOS,IL1B,ITGB7,PTGS2,S100A9,THBD,VEGFA	18
Cell-To-Cell Signaling and Interaction, Cellular Movement	recruitment of myeloid cells	1.03e-10		0.949		ALOX5AP,CCL22,CCL7,CCR3,CCR7,CD14,CHI3L1,COCH,CXCL1,CXCL10,CXCL3,CXCL5,CXCL8,CXCL9,DPP4,GP1BA,IL1B,IL9,MMP1,ST3GAL4,THBS1	21
Cell-To-Cell Signaling and Interaction	response of myeloid cells	1.11e-10		0.711		CCL22,CD14,CSF3,CXCL1,CXCL10,CXCL3,CXCL8,F2R,FCAR,FCER1A,GNAQ,ICOS,IL1B,IL9,S100A9,SYK,TGM2,THBS1,XBP1	19
Cell-To-Cell Signaling and Interaction, Inflammatory Response	response of phagocytes	1.33e-10		0.426		CCL22,CD14,CSF3,CXCL1,CXCL10,CXCL3,CXCL8,F2R,FCAR,FCER1A,GNAQ,ICOS,IL1B,IL9,S100A9,SYK,TGM2,THBS1,XBP1	19
Cell-To-Cell Signaling and Interaction, Inflammatory Response	immune response of phagocytes	2.05e-10		0.791		CCL22,CD14,CSF3,CXCL1,CXCL10,CXCL3,CXCL8,F2R,FCAR,FCER1A,ICOS,IL1B,IL9,S100A9,SYK,TGM2,THBS1,XBP1	18
Cell-To-Cell Signaling and Interaction, Cellular Movement, Immune Cell Trafficking	attraction of leukocytes	2.19e-10		0.19	bias	CCL22,CCL7,CCR3,CCR4,CXCL1,CXCL10,CXCL3,CXCL5,CXCL8,CXCL9,IL1B	11
Cell-To-Cell Signaling and Interaction, Hematological System Development and Function, Immune Cell Trafficking, Inflammatory Response	activation of antigen presenting cells	2.19e-10		0.705		CCL22,CCL7,CCR7,CD14,CHI3L1,CR1,CSF3,CXCL10,CXCL5,CXCL8,IL1B,IL9,LTA,MAF,PRNP,PTGS2,S100A9,SLC11A1,SYK,TGM2,THBS1,VEGFA	22
Cell-To-Cell Signaling and Interaction, Cellular Movement	attraction of cells	2.96e-10		0.253	bias	CCL22,CCL7,CCR3,CCR4,CXCL1,CXCL10,CXCL3,CXCL5,CXCL8,CXCL9,IL1B,MET,VEGFA	13
Cell-To-Cell Signaling and Interaction, Cellular Growth and Proliferation	stimulation of cells	6.04e-10		0.872	bias	BSG,CCL22,CCL7,CD5,CSF3,CXCL10,CXCL3,CXCL5,CXCL8,DPP4,ENPP3,EPX,ICOS,IL1B,IL24,IL9,LTA,PTGS2,SPN,THBS1,VEGFA	21
Cell-To-Cell Signaling and Interaction, Hematological System Development and Function, Inflammatory Response	aggregation of blood platelets	6.28e-10		0.39		CCL22,CCR4,CSF3,F2R,F2RL3,GAS6,GNAQ,GP1BA,HSPB1,IL9,LCP2,MET,MMP1,P4HB,PTGS2,SYK,THBS1	17
Cardiovascular System Development and Function, Cell-To-Cell Signaling and Interaction	binding of endothelial cells	6.28e-10		0.621		CCR3,COL18A1,CXCL1,CXCL8,F2R,F5,GAS6,GP1BA,HSPA5,ICOS,IL1B,ITGB7,MET,SPARC,THBD,THBS1,VEGFA	17
Cell-To-Cell Signaling and Interaction, Hematological System Development and Function, Immune Cell Trafficking, Inflammatory Response	adhesion of phagocytes	2.58e-09	Increased	2.336		CADM1,CR1,CTSZ,CXCL1,CXCL3,CXCL8,F2R,GAS6,ICOS,IL1B,ITGB7,PTGS2,S100A9,VEGFA	14
Cell-To-Cell Signaling and Interaction, Hematological System Development and Function, Immune Cell Trafficking, Inflammatory Response	activation of neutrophils	4.58e-09		1.554		CCL22,CCL7,CD14,CSF3,CXCL1,CXCL3,CXCL8,EPX,FCAR,IL1B,SLC11A1	11
Cell-To-Cell Signaling and Interaction, Cellular Compromise	respiratory burst of cells	5.29e-09		1.684		CCL22,CD14,CXCL1,CXCL3,CXCL8,FCAR,FCER1A,IL9,SYK	9
Cell-To-Cell Signaling and Interaction	binding of lymphatic system cells	5.47e-09		-0.721		CCL22,CCR3,CCR7,CXCL10,CXCL9,F2R,ICOS,IL1B,ITGB7,LCP2,PPIB,SH2D1A,SPN,SYK,THBS1	15
Cell-To-Cell Signaling and Interaction, Cellular Movement, Hematological System Development and Function, Immune Cell Trafficking, Inflammatory Response	recruitment of phagocytes	5.49e-09		0.965		ALOX5AP,CCL22,CCL7,CCR7,CD14,CHI3L1,COCH,CXCL1,CXCL10,CXCL3,CXCL5,CXCL8,GP1BA,IL1B,IL9,MMP1,ST3GAL4,THBS1	18
Cell-To-Cell Signaling and Interaction, Cellular Function and Maintenance, Inflammatory Response	phagocytosis of cells	8.71e-09		0.919		ANXA3,CD14,CR1,CSF3,CXCL10,FCAR,GAS6,GATA2,GP1BA,ICOS,IL1B,LMAN2,MYO7A,S100A9,SLC11A1,SYK,TGM2,THBS1,XBP1	19
Cell-To-Cell Signaling and Interaction, Hematological System Development and Function, Immune Cell Trafficking	binding of granulocytes	8.89e-09	Increased	2.186		CCL7,CCR3,CXCL1,CXCL10,CXCL3,CXCL8,FCAR,GAS6,ICOS,IL1B,S100A9,THBD,VEGFA	13
Cell-To-Cell Signaling and Interaction	adhesion of myeloid cells	9.68e-09	Increased	2.298		CADM1,CTSZ,CXCL1,CXCL3,CXCL8,F2R,GAS6,ICOS,IL1B,ITGB7,PTGS2,S100A9,THBD,VEGFA	14
Cell-To-Cell Signaling and Interaction, Hematological System Development and Function	interaction of mononuclear leukocytes	1.23e-08		-0.753		CCL22,CCR3,CCR7,CD14,CXCL10,CXCL8,CXCL9,ICOS,IL1B,ITGB7,LCP2,LTA,PPIB,SH2D1A,SPN,THBS1	16
Cell-To-Cell Signaling and Interaction, Cellular Movement, Hematological System Development and Function, Immune Cell Trafficking, Inflammatory Response	recruitment of neutrophils	1.32e-08		1.053		ALOX5AP,CCL22,CCR7,CD14,CHI3L1,COCH,CXCL1,CXCL10,CXCL3,CXCL5,CXCL8,GP1BA,IL1B,MMP1,ST3GAL4	15
Cell-To-Cell Signaling and Interaction, Cellular Movement, Immune Cell Trafficking	attraction of mononuclear leukocytes	1.33e-08		-0.883	bias	CCL22,CCL7,CCR3,CCR4,CXCL10,CXCL8,CXCL9,IL1B	8
Cell-To-Cell Signaling and Interaction	binding of lymphoid cells	1.36e-08		-1.05		CCL22,CCR3,CCR7,CXCL10,CXCL9,ICOS,IL1B,ITGB7,LCP2,PPIB,SH2D1A,SPN,SYK,THBS1	14
Cell-To-Cell Signaling and Interaction	response of granulocytes	1.63e-08		0.996		CSF3,CXCL1,CXCL10,CXCL3,CXCL8,FCAR,FCER1A,GNAQ,ICOS,SYK,THBS1	11
Cell-To-Cell Signaling and Interaction	adhesion of tumor cell lines	2.08e-08		0.763		ADAM12,AKAP12,BSG,CTSZ,CXCL10,CXCL8,F2R,GP1BA,ICOS,LCP2,LRP5,MMP19,SERPINB2,SH2D1A,SPN,TGM2,THBD,THBS1,VEGFA	19
Cardiovascular System Development and Function, Cell-To-Cell Signaling and Interaction	adhesion of endothelial cells	3.13e-08		0.348		COL18A1,CXCL1,CXCL8,F2R,GAS6,GP1BA,ICOS,IL1B,MET,SPARC,THBD,THBS1,VEGFA	13
Cell-To-Cell Signaling and Interaction, Cellular Compromise, Cellular Function and Maintenance, Inflammatory Response	respiratory burst of phagocytes	3.3e-08		1.58		CCL22,CXCL1,CXCL3,CXCL8,FCAR,FCER1A,IL9,SYK	8
Cell-To-Cell Signaling and Interaction, Hematological System Development and Function, Inflammatory Response	response of neutrophils	4.8e-08		0.911		CSF3,CXCL1,CXCL10,CXCL3,CXCL8,FCAR,FCER1A,GNAQ,SYK,THBS1	10
Cell-To-Cell Signaling and Interaction, Hematological System Development and Function	interaction of lymphocytes	5.43e-08		-1.457		CCL22,CCR3,CCR7,CXCL10,CXCL9,ICOS,IL1B,ITGB7,LCP2,LTA,PPIB,SH2D1A,SPN,THBS1	14
Cell-To-Cell Signaling and Interaction, Inflammatory Response	respiratory burst of myeloid cells	6.35e-08		1.641		CCL22,CXCL1,CXCL3,CXCL8,FCAR,FCER1A,IL9,SYK	8
Cell-To-Cell Signaling and Interaction, Cellular Movement, Immune Cell Trafficking	attraction of phagocytes	7.41e-08		0.689	bias	CCL22,CXCL1,CXCL10,CXCL3,CXCL5,CXCL8,CXCL9,IL1B	8
Cell-To-Cell Signaling and Interaction, Hematological System Development and Function	binding of lymphocytes	1.02e-07		-1.306		CCL22,CCR3,CCR7,CXCL10,CXCL9,ICOS,IL1B,ITGB7,LCP2,PPIB,SH2D1A,SPN,THBS1	13
Cell-To-Cell Signaling and Interaction, Hematological System Development and Function	binding of mononuclear leukocytes	1.84e-07		-0.819		CCL22,CCR3,CCR7,CXCL10,CXCL8,CXCL9,ICOS,IL1B,ITGB7,LCP2,PPIB,SH2D1A,SPN,THBS1	14
Cell-To-Cell Signaling and Interaction, Hematological System Development and Function	interaction of T lymphocytes	1.99e-07		-1.807		CCL22,CCR3,CCR7,CXCL10,CXCL9,ICOS,IL1B,LCP2,LTA,SH2D1A,SPN,THBS1	12
Cell-To-Cell Signaling and Interaction	binding of lymphoma cell lines	2.89e-07		0.215		CR1,CXCL3,DPP4,F2R,GAS6,IL1B,SH2D1A,SPN,VEGFA	9
Cell-To-Cell Signaling and Interaction, Hematological System Development and Function, Inflammatory Response	immune response of neutrophils	2.89e-07		1.421		CSF3,CXCL1,CXCL10,CXCL3,CXCL8,FCAR,FCER1A,SYK,THBS1	9
Cell-To-Cell Signaling and Interaction, Cellular Movement	attraction of myeloid cells	3.41e-07		1.136	bias	CXCL1,CXCL10,CXCL3,CXCL5,CXCL8,CXCL9,IL1B	7
Cell-To-Cell Signaling and Interaction	response of antigen presenting cells	3.56e-07		-0.815		CCL22,CD14,CSF3,F2R,GNAQ,ICOS,IL1B,IL9,S100A9,SEMA4A,SYK,TGM2,THBS1,XBP1	14
Cell-To-Cell Signaling and Interaction, Hematological System Development and Function	binding of T lymphocytes	4.31e-07		-1.667		CCL22,CCR3,CCR7,CXCL10,CXCL9,ICOS,IL1B,LCP2,SH2D1A,SPN,THBS1	11
Cell-To-Cell Signaling and Interaction, Cellular Movement, Hematological System Development and Function, Immune Cell Trafficking	attraction of T lymphocytes	4.73e-07		-1.47	bias	CCL22,CCR3,CCR4,CXCL10,CXCL8,CXCL9	6
Cell-To-Cell Signaling and Interaction, Cellular Movement	chemoattraction	6.22e-07		0.198	bias	CCL22,CXCL1,CXCL10,CXCL3,CXCL8,CXCL9,IL1B,MET,VEGFA	9
Cell-To-Cell Signaling and Interaction, Inflammatory Response	immune response of antigen presenting cells	8.8e-07		-0.362		CCL22,CD14,CSF3,F2R,ICOS,IL1B,IL9,S100A9,SEMA4A,SYK,TGM2,THBS1,XBP1	13
Cell-To-Cell Signaling and Interaction, Hematological System Development and Function, Immune Cell Trafficking	adhesion of lymphocytes	1.21e-06		-0.69		CCL22,CCR7,CXCL9,ICOS,IL1B,LCP2,PPIB,SH2D1A,SPN,THBS1	10
Cell-To-Cell Signaling and Interaction, Hematological System Development and Function, Immune Cell Trafficking	adhesion of mononuclear leukocytes	1.28e-06		-0.163		CCL22,CCR7,CXCL8,CXCL9,ICOS,IL1B,LCP2,PPIB,SH2D1A,SPN,THBS1	11
Cell-To-Cell Signaling and Interaction, Cell-mediated Immune Response, Cellular Movement, Hematological System Development and Function, Immune Cell Trafficking	adhesion of T lymphocytes	1.47e-06		-1.161		CCL22,CCR7,CXCL9,ICOS,IL1B,LCP2,SH2D1A,SPN,THBS1	9
Cell-To-Cell Signaling and Interaction, Cellular Compromise, Cellular Function and Maintenance, Hematological System Development and Function, Inflammatory Response	respiratory burst of neutrophils	1.53e-06		1.671		CXCL1,CXCL3,CXCL8,FCAR,FCER1A,SYK	6
Cell-To-Cell Signaling and Interaction, Cellular Growth and Proliferation, Hematological System Development and Function	stimulation of leukocytes	1.6e-06		1.627	bias	CCL7,CD5,CSF3,CXCL10,CXCL3,CXCL5,CXCL8,DPP4,ENPP3,ICOS,IL1B,SPN	12
Cell-To-Cell Signaling and Interaction	response of mononuclear leukocytes	1.88e-06		0.267		CCR7,CD14,CXCL8,CXCL9,GATA3,ICOS,IL1B,IL9,LAX1,LCP2,MAF,SEMA4A,SH2D1A,SYK	14
Cancer, Cell-To-Cell Signaling and Interaction, Organismal Injury and Abnormalities	activation of tumor cells	2.97e-06		1.342	bias	ADAM8,CXCL8,IL1B,IL9,TNFRSF13B,TNFRSF17	6
Cardiovascular System Development and Function, Cell-To-Cell Signaling and Interaction	binding of vascular endothelial cells	3.25e-06		0.993		CXCL8,F2R,GP1BA,HSPA5,ICOS,IL1B,ITGB7,SPARC,THBS1,VEGFA	10
Cell-To-Cell Signaling and Interaction, Cellular Movement, Hematological System Development and Function, Immune Cell Trafficking	attraction of neutrophils	3.44e-06		1.406	bias	CXCL1,CXCL10,CXCL3,CXCL5,CXCL8	5
Cell-To-Cell Signaling and Interaction	response of lymphatic system cells	3.48e-06		-1.013		CCR7,CXCL8,CXCL9,GATA3,ICOS,IL1B,IL9,LAX1,LCP2,MAF,PRNP,SEMA4A,SH2D1A	13
Cell-To-Cell Signaling and Interaction, Hematological System Development and Function, Inflammatory Response	binding of blood platelets	3.6e-06		-0.467		CCL22,F2RL3,F5,GP1BA,LCP2,NFE2,PPIB,THBS1	8
Cell-To-Cell Signaling and Interaction, Hematological System Development and Function, Immune Cell Trafficking, Inflammatory Response	binding of neutrophils	3.66e-06	Increased	2.096		CXCL1,CXCL10,CXCL3,CXCL8,FCAR,GAS6,IL1B,S100A9,VEGFA	9
Cell-To-Cell Signaling and Interaction, Hematological System Development and Function, Hematopoiesis	aggregation of hematopoietic progenitor cells	4.47e-06				CXCL10,CXCL9,GATA2	3
Cell-To-Cell Signaling and Interaction, Cellular Movement, Hematological System Development and Function, Immune Cell Trafficking	attraction of Th1 cells	4.47e-06				CXCL10,CXCL8,CXCL9	3
Cell-To-Cell Signaling and Interaction, Cellular Movement, Hematological System Development and Function, Immune Cell Trafficking, Inflammatory Response	chemoattraction of phagocytes	5.37e-06		-0.004	bias	CCL22,CXCL1,CXCL10,CXCL3,CXCL8,CXCL9	6
Cell-To-Cell Signaling and Interaction, Hematological System Development and Function, Immune Cell Trafficking	adhesion of granulocytes	7.22e-06		1.597		CXCL1,CXCL3,CXCL8,GAS6,ICOS,IL1B,S100A9,THBD,VEGFA	9
Cell-To-Cell Signaling and Interaction, Cellular Function and Maintenance, Inflammatory Response	phagocytosis of blood cells	7.56e-06		0.555		CD14,CSF3,CXCL10,GP1BA,ICOS,IL1B,S100A9,SYK,TGM2,THBS1,XBP1	11
