# Supplementary material for: Mesenchymal Stromal Cell-Derived Exosomes Affect mRNA Expression and Function of B-Lymphocytes
Source: Front Immunol. 2018 Dec 21;9:3053. doi: 10.3389/fimmu.2018.03053 (PMC6308164; doi:10.3389/fimmu.2018.03053)
Supplement: Supplementary file 4 [file Table_4.XLS]

## Sheet: Sheet0
© 2000-2018 QIAGEN. All rights reserved.
Categories	Diseases or Functions Annotation	p-Value	Predicted Activation State	Activation z-score	Flags	Molecules	# Molecules
Cellular Movement	cell movement	5.59e-21		0.591		ADAM12,ADAM8,AKAP12,ALOX5AP,ANXA3,BSG,CADM1,CAPN2,CCL22,CCL7,CCR10,CCR3,CCR4,CCR7,CD14,CHI3L1,COCH,COL18A1,CR1,CSF3,CTSZ,CXCL1,CXCL10,CXCL3,CXCL5,CXCL8,CXCL9,DLL1,DPP4,DUSP5,E2F2,EPAS1,EYA2,F2R,F2RL3,FCAR,FCER1A,GAS6,GATA2,GATA3,GNAQ,GP1BA,HDC,HRH4,HSPA5,HSPB1,ICOS,IL19,IL1B,IL24,IL9,ITGB7,ITGB8,KCNA3,KCNN3,KLF5,LCP2,LRP5,LTA,MET,MGAT3,MME,MMP1,MMP19,MYO7A,P4HB,PALLD,POU2AF1,PPIB,PRDM1,PRNP,PTGS2…	91
Cellular Movement, Immune Cell Trafficking	leukocyte migration	1.79e-20		0.438		ADAM8,ALOX5AP,BSG,CCL22,CCL7,CCR10,CCR3,CCR4,CCR7,CD14,CHI3L1,COCH,CR1,CSF3,CTSZ,CXCL1,CXCL10,CXCL3,CXCL5,CXCL8,CXCL9,DPP4,EPAS1,F2R,FCAR,FCER1A,GAS6,GATA3,GP1BA,HDC,HSPB1,ICOS,IL1B,IL9,ITGB7,KCNA3,LCP2,LTA,MMP1,POU2AF1,PPIB,PRDM1,PRNP,PTGS2,S100A9,SEMA4A,SH2D1A,SPARC,SPN,ST3GAL4,SYK,TGM2,THBD,THBS1,VEGFA	55
Cellular Movement, Hematological System Development and Function, Immune Cell Trafficking	cell movement of leukocytes	3.28e-19		0.182		ADAM8,ALOX5AP,BSG,CCL22,CCL7,CCR10,CCR3,CCR4,CCR7,CD14,CR1,CSF3,CTSZ,CXCL1,CXCL10,CXCL3,CXCL5,CXCL8,CXCL9,DPP4,EPAS1,F2R,FCAR,FCER1A,GAS6,GATA3,HDC,HSPB1,ICOS,IL1B,IL9,ITGB7,KCNA3,LCP2,LTA,POU2AF1,PPIB,PRDM1,PRNP,PTGS2,S100A9,SEMA4A,SH2D1A,SPARC,SPN,SYK,TGM2,THBD,THBS1,VEGFA	50
Cellular Movement	migration of cells	3.96e-19		0.711		ADAM12,ADAM8,AKAP12,ALOX5AP,ANXA3,BSG,CAPN2,CCL22,CCL7,CCR10,CCR3,CCR4,CCR7,CD14,CHI3L1,COCH,COL18A1,CR1,CSF3,CTSZ,CXCL1,CXCL10,CXCL3,CXCL5,CXCL8,CXCL9,DPP4,DUSP5,EPAS1,EYA2,F2R,F2RL3,FCAR,FCER1A,GAS6,GATA2,GATA3,GNAQ,GP1BA,HDC,HRH4,HSPA5,HSPB1,ICOS,IL19,IL1B,IL24,IL9,ITGB7,ITGB8,KCNA3,KCNN3,KLF5,LCP2,LRP5,LTA,MET,MGAT3,MME,MMP1,MMP19,PALLD,POU2AF1,PPIB,PRDM1,PRNP,PTGS2,S100A9,SEMA4A,SERPINB2,SH2…	82
Cellular Movement, Hematological System Development and Function, Immune Cell Trafficking	cell movement of mononuclear leukocytes	7.55e-17		-0.255		ADAM8,BSG,CCL22,CCL7,CCR10,CCR3,CCR4,CCR7,CSF3,CXCL1,CXCL10,CXCL3,CXCL8,CXCL9,DPP4,F2R,FCER1A,GATA3,HDC,ICOS,IL1B,IL9,ITGB7,KCNA3,LCP2,LTA,POU2AF1,PPIB,PRNP,PTGS2,SH2D1A,SPARC,SPN,TGM2,THBS1,VEGFA	36
Cellular Movement, Immune Cell Trafficking	cell movement of lymphatic system cells	9.64e-17		-0.314		ADAM8,BSG,CCL22,CCL7,CCR10,CCR3,CCR4,CCR7,CSF3,CXCL1,CXCL10,CXCL3,CXCL8,CXCL9,DPP4,FCER1A,GATA3,HDC,ICOS,IL1B,IL9,ITGB7,KCNA3,LCP2,LTA,POU2AF1,PPIB,PTGS2,SH2D1A,SPARC,SPN,SYK,TGM2,THBS1	34
Cellular Movement	cellular infiltration	1.02e-16		0.264		ADAM8,ALOX5AP,ANXA3,BSG,CCL22,CCR7,CD14,CR1,CSF3,CXCL10,CXCL3,CXCL5,CXCL8,CXCL9,E2F2,F2R,FCAR,FCER1A,GAS6,HSPA5,HSPB1,ICOS,IL1B,IL9,LCP2,LTA,P4HB,PRDM1,PTGS2,S100A9,SPARC,TGM2,THBD,THBS1,VEGFA	35
Cellular Movement, Hematological System Development and Function, Immune Cell Trafficking	cell movement of lymphocytes	1.28e-16		-0.513		ADAM8,BSG,CCL22,CCL7,CCR10,CCR3,CCR4,CCR7,CSF3,CXCL1,CXCL10,CXCL3,CXCL8,CXCL9,DPP4,FCER1A,GATA3,HDC,ICOS,IL1B,IL9,ITGB7,KCNA3,LCP2,LTA,POU2AF1,PPIB,PTGS2,SH2D1A,SPARC,SPN,TGM2,THBS1	33
Cell-To-Cell Signaling and Interaction, Cellular Movement	recruitment of cells	1.49e-15		0.586		ALOX5AP,CCL22,CCL7,CCR3,CCR4,CCR7,CD14,CHI3L1,COCH,CSF3,CXCL1,CXCL10,CXCL3,CXCL5,CXCL8,CXCL9,DPP4,FCER1A,GP1BA,HDC,IL1B,IL9,LTA,MMP1,PTGS2,SLC11A1,ST3GAL4,SYK,THBS1,VEGFA	30
Cellular Movement, Immune Cell Trafficking	migration of lymphatic system cells	3.5e-15		-0.521		BSG,CCL22,CCL7,CCR10,CCR3,CCR4,CCR7,CSF3,CXCL1,CXCL10,CXCL3,CXCL8,CXCL9,DPP4,FCER1A,GATA3,HDC,ICOS,IL1B,ITGB7,KCNA3,LCP2,LTA,PTGS2,SH2D1A,SPARC,SPN,SYK,TGM2,THBS1	30
Cellular Movement, Hematological System Development and Function, Immune Cell Trafficking	Lymphocyte migration	5.95e-15		-0.59		BSG,CCL22,CCL7,CCR10,CCR3,CCR4,CCR7,CSF3,CXCL1,CXCL10,CXCL3,CXCL8,CXCL9,DPP4,FCER1A,GATA3,HDC,ICOS,IL1B,ITGB7,KCNA3,LCP2,LTA,PTGS2,SH2D1A,SPARC,SPN,TGM2,THBS1	29
Cellular Movement, Hematological System Development and Function, Immune Cell Trafficking	migration of mononuclear leukocytes	6.75e-15		-0.269		BSG,CCL22,CCL7,CCR10,CCR3,CCR4,CCR7,CSF3,CXCL1,CXCL10,CXCL3,CXCL8,CXCL9,DPP4,FCER1A,GATA3,HDC,ICOS,IL1B,ITGB7,KCNA3,LCP2,LTA,PTGS2,SH2D1A,SPARC,SPN,TGM2,THBS1,VEGFA	30
Cell-To-Cell Signaling and Interaction, Cellular Movement	recruitment of blood cells	8.83e-15		0.001		ALOX5AP,CCL22,CCL7,CCR3,CCR4,CCR7,CD14,CHI3L1,COCH,CSF3,CXCL1,CXCL10,CXCL3,CXCL5,CXCL8,CXCL9,DPP4,FCER1A,GP1BA,HDC,IL1B,IL9,LTA,MMP1,ST3GAL4,SYK,THBS1,VEGFA	28
Cellular Movement	cell movement of myeloid cells	2.23e-14		0.741		ADAM8,ALOX5AP,BSG,CCL22,CCL7,CCR3,CCR7,CD14,CR1,CSF3,CXCL1,CXCL10,CXCL3,CXCL5,CXCL8,CXCL9,EPAS1,F2R,FCAR,GAS6,HSPB1,ICOS,IL1B,IL9,LTA,PRDM1,PRNP,PTGS2,S100A9,SEMA4A,SPN,SYK,TGM2,THBD,THBS1,VEGFA	36
Cellular Movement, Hematological System Development and Function, Immune Cell Trafficking, Inflammatory Response	cell movement of phagocytes	2.72e-14		0.738		ADAM8,ALOX5AP,BSG,CCL22,CCL7,CCR3,CCR7,CD14,CR1,CSF3,CTSZ,CXCL1,CXCL10,CXCL3,CXCL5,CXCL8,CXCL9,EPAS1,F2R,FCAR,GAS6,HSPB1,ICOS,IL1B,IL9,LTA,PRDM1,PRNP,PTGS2,S100A9,SEMA4A,SPN,SYK,THBD,THBS1,VEGFA	36
Cell-To-Cell Signaling and Interaction, Cellular Movement, Hematological System Development and Function, Immune Cell Trafficking	recruitment of leukocytes	3.73e-14		-0.144		ALOX5AP,CCL22,CCL7,CCR3,CCR4,CCR7,CD14,CHI3L1,COCH,CSF3,CXCL1,CXCL10,CXCL3,CXCL5,CXCL8,CXCL9,DPP4,FCER1A,GP1BA,HDC,IL1B,IL9,LTA,MMP1,ST3GAL4,SYK,THBS1	27
Cellular Movement	cell movement of tumor cell lines	3.57e-13	Increased	2.24		ADAM12,AKAP12,BSG,CAPN2,CCL22,CCL7,CCR4,CCR7,COL18A1,CSF3,CTSZ,CXCL10,CXCL3,CXCL5,CXCL8,CXCL9,DPP4,DUSP5,EYA2,F2R,F2RL3,GAS6,GATA3,HRH4,ICOS,IL19,IL1B,KCNN3,KLF5,LCP2,LRP5,MET,MME,MMP1,MMP19,PALLD,PRNP,PTGS2,S100A9,SPARC,SYK,TCF3,TGM2,THBD,THBS1,VEGFA	46
Cellular Movement	migration of tumor cell lines	5.04e-13	Increased	2.097		ADAM12,AKAP12,BSG,CAPN2,CCL22,CCL7,CCR4,CCR7,COL18A1,CSF3,CTSZ,CXCL10,CXCL5,CXCL8,CXCL9,DPP4,DUSP5,EYA2,F2R,F2RL3,GAS6,GATA3,ICOS,IL19,IL1B,KCNN3,KLF5,MET,MME,MMP1,MMP19,PALLD,PRNP,PTGS2,S100A9,SPARC,SYK,TCF3,TGM2,THBS1,VEGFA	41
Cellular Movement	homing of cells	5.06e-13		1.836	bias	ADAM8,AKAP12,CAPN2,CCL22,CCL7,CCR10,CCR3,CCR4,CCR7,CSF3,CXCL1,CXCL10,CXCL3,CXCL5,CXCL8,CXCL9,DPP4,F2R,GAS6,GATA3,HRH4,IL19,IL1B,ITGB7,MET,PPIB,PRNP,PTGS2,S100A9,SPN,SYK,THBD,THBS1,TRIB1,VEGFA	35
Cell-To-Cell Signaling and Interaction, Cellular Movement	recruitment of lymphatic system cells	7.71e-13		-1.297	bias	CCL22,CCL7,CCR3,CCR4,CCR7,CSF3,CXCL10,CXCL3,CXCL8,CXCL9,FCER1A,HDC,IL1B,LTA,VEGFA	15
Cell-To-Cell Signaling and Interaction, Cell-mediated Immune Response, Cellular Movement, Hematological System Development and Function, Immune Cell Trafficking	recruitment of T lymphocytes	8.89e-13	Decreased	-2.249	bias	CCL22,CCL7,CCR3,CCR4,CCR7,CSF3,CXCL10,CXCL3,CXCL8,CXCL9,FCER1A,HDC,LTA	13
Cellular Movement, Hematological System Development and Function, Immune Cell Trafficking	cellular infiltration by leukocytes	9.11e-13		0.207		ADAM8,ALOX5AP,BSG,CCL22,CCR7,CD14,CR1,CSF3,CXCL10,CXCL3,CXCL5,CXCL8,CXCL9,F2R,FCAR,GAS6,HSPB1,ICOS,IL1B,IL9,LTA,PRDM1,PTGS2,S100A9,SPARC,TGM2,THBD,THBS1	28
Cell-To-Cell Signaling and Interaction, Cellular Movement, Hematological System Development and Function, Immune Cell Trafficking	recruitment of granulocytes	5e-12		0.971		ALOX5AP,CCL22,CCR3,CCR7,CD14,CHI3L1,COCH,CXCL1,CXCL10,CXCL3,CXCL5,CXCL8,CXCL9,DPP4,GP1BA,IL1B,IL9,MMP1,ST3GAL4,THBS1	20
Cell-mediated Immune Response, Cellular Movement, Hematological System Development and Function, Immune Cell Trafficking	T cell migration	5.11e-12		-0.464		BSG,CCL22,CCR3,CCR4,CCR7,CXCL1,CXCL10,CXCL8,CXCL9,DPP4,GATA3,ICOS,IL1B,ITGB7,KCNA3,LCP2,LTA,PTGS2,SPARC,SPN,TGM2,THBS1	22
Cell-To-Cell Signaling and Interaction, Cellular Movement, Hematological System Development and Function, Immune Cell Trafficking	recruitment of lymphocytes	6.32e-12		-1.557	bias	CCL22,CCL7,CCR3,CCR4,CCR7,CSF3,CXCL10,CXCL3,CXCL8,CXCL9,FCER1A,HDC,IL1B,LTA	14
Cellular Movement, Hematological System Development and Function, Immune Cell Trafficking	cell movement of granulocytes	9.86e-12		0.626		ADAM8,ALOX5AP,CCL7,CCR3,CCR7,CD14,CSF3,CXCL1,CXCL10,CXCL3,CXCL5,CXCL8,CXCL9,F2R,FCAR,HSPB1,ICOS,IL1B,IL9,PRDM1,PTGS2,S100A9,SPN,SYK,TGM2,THBD	26
Cellular Movement, Hematological System Development and Function, Immune Cell Trafficking	cell movement of antigen presenting cells	1.81e-11		0.218		BSG,CCL22,CCL7,CCR3,CCR7,CR1,CTSZ,CXCL1,CXCL10,CXCL3,CXCL8,CXCL9,EPAS1,FCAR,GAS6,ICOS,IL1B,LTA,PRDM1,PRNP,PTGS2,SEMA4A,THBD,THBS1,VEGFA	25
Cellular Movement, Hematological System Development and Function, Immune Cell Trafficking	homing of mononuclear leukocytes	2.32e-11		-0.014	bias	ADAM8,CCL22,CCL7,CCR3,CCR4,CCR7,CXCL10,CXCL3,CXCL8,CXCL9,DPP4,F2R,GATA3,IL1B,ITGB7,PPIB,PRNP,THBS1,VEGFA	19
Cell-mediated Immune Response, Cellular Movement, Hematological System Development and Function, Immune Cell Trafficking	cell movement of T lymphocytes	3.18e-11		-0.248		BSG,CCL22,CCR3,CCR4,CCR7,CXCL10,CXCL8,CXCL9,DPP4,GATA3,ICOS,IL1B,ITGB7,KCNA3,LCP2,LTA,PTGS2,SPARC,TGM2,THBS1	20
Cellular Movement	chemotaxis	6.51e-11		1.423	bias	ADAM8,CAPN2,CCL22,CCL7,CCR10,CCR3,CCR4,CCR7,CXCL1,CXCL10,CXCL3,CXCL5,CXCL8,CXCL9,DPP4,F2R,GAS6,HRH4,IL19,IL1B,MET,PPIB,PRNP,PTGS2,S100A9,SPN,SYK,THBD,THBS1,TRIB1,VEGFA	31
Cell-To-Cell Signaling and Interaction, Cellular Movement	recruitment of myeloid cells	1.03e-10		0.949		ALOX5AP,CCL22,CCL7,CCR3,CCR7,CD14,CHI3L1,COCH,CXCL1,CXCL10,CXCL3,CXCL5,CXCL8,CXCL9,DPP4,GP1BA,IL1B,IL9,MMP1,ST3GAL4,THBS1	21
Cellular Movement, Hematological System Development and Function, Immune Cell Trafficking, Inflammatory Response	chemotaxis of mononuclear leukocytes	1.4e-10		-0.207	bias	ADAM8,CCL22,CCL7,CCR3,CCR4,CCR7,CXCL10,CXCL3,CXCL8,CXCL9,DPP4,F2R,IL1B,PPIB,PRNP,THBS1,VEGFA	17
Cellular Movement, Immune Cell Trafficking, Lymphoid Tissue Structure and Development	homing of lymphatic system cells	2.15e-10		0.107	bias	ADAM8,CCL22,CCL7,CCR3,CCR4,CCR7,CSF3,CXCL10,CXCL3,CXCL8,CXCL9,DPP4,GATA3,ITGB7,PPIB,THBS1	16
Cell-To-Cell Signaling and Interaction, Cellular Movement, Immune Cell Trafficking	attraction of leukocytes	2.19e-10		0.19	bias	CCL22,CCL7,CCR3,CCR4,CXCL1,CXCL10,CXCL3,CXCL5,CXCL8,CXCL9,IL1B	11
Cell-To-Cell Signaling and Interaction, Cellular Movement	attraction of cells	2.96e-10		0.253	bias	CCL22,CCL7,CCR3,CCR4,CXCL1,CXCL10,CXCL3,CXCL5,CXCL8,CXCL9,IL1B,MET,VEGFA	13
Cellular Movement	cell tethering or rolling	3.21e-10		-0.88		CCR7,CD14,CXCL1,CXCL3,CXCL8,GP1BA,IL1B,ITGB7,LCP2,SPN,ST3GAL4,VEGFA	12
Cell-mediated Immune Response, Cellular Movement, Hematological System Development and Function, Immune Cell Trafficking	trafficking of T lymphocytes	3.25e-10		-0.555	bias	CCL22,CCR10,CCR3,CCR4,CCR7,CXCL10,CXCL3,SPN	8
Cardiovascular System Development and Function, Cellular Movement	movement of vascular endothelial cells	3.47e-10		0.302		COL18A1,CXCL1,CXCL8,F2R,GAS6,GP1BA,HRH4,HSPA5,ICOS,IL1B,IL24,MET,PTGS2,SPARC,THBD,THBS1,VEGFA	17
Cellular Movement, Hematological System Development and Function, Immune Cell Trafficking	migration of antigen presenting cells	3.92e-10		-0.022		CCL22,CCL7,CCR7,CTSZ,CXCL1,CXCL10,CXCL3,CXCL8,CXCL9,EPAS1,ICOS,IL1B,PRNP,PTGS2,SEMA4A,VEGFA	16
Cellular Movement, Hematological System Development and Function, Immune Cell Trafficking	cellular infiltration by granulocytes	4.08e-10		0.65		ADAM8,ALOX5AP,CCR7,CD14,CSF3,CXCL10,CXCL3,CXCL5,CXCL8,F2R,HSPB1,ICOS,IL1B,IL9,PRDM1,PTGS2,TGM2,THBD	18
Cellular Movement, Hematological System Development and Function, Immune Cell Trafficking, Inflammatory Response	cell movement of macrophages	5.63e-10		0.66		BSG,CCL22,CR1,CXCL1,CXCL10,CXCL3,CXCL8,CXCL9,EPAS1,FCAR,GAS6,IL1B,LTA,PRDM1,PRNP,PTGS2,SEMA4A,THBD,THBS1,VEGFA	20
Cellular Movement, Hematological System Development and Function, Immune Cell Trafficking, Lymphoid Tissue Structure and Development	homing of lymphocytes	1.01e-09		-0.051	bias	ADAM8,CCL22,CCL7,CCR3,CCR4,CCR7,CXCL10,CXCL3,CXCL8,CXCL9,DPP4,GATA3,ITGB7,PPIB,THBS1	15
Cardiovascular System Development and Function, Cellular Movement	cell movement of endothelial cell lines	1.22e-09	Increased	2.357		BSG,COL18A1,CXCL1,CXCL10,CXCL5,CXCL8,CXCL9,GAS6,ICOS,MET,SPARC,THBS1,VEGFA	13
Cellular Movement, Hematological System Development and Function, Immune Cell Trafficking	homing of leukocytes	2.55e-09		0.739	bias	ADAM8,CCL22,CCL7,CCR3,CCR4,CCR7,CXCL1,CXCL10,CXCL3,CXCL5,CXCL8,CXCL9,DPP4,F2R,GATA3,IL1B,ITGB7,PPIB,PRNP,S100A9,SYK,THBS1,VEGFA	23
Cellular Movement, Hematological System Development and Function, Immune Cell Trafficking, Inflammatory Response	cellular infiltration by phagocytes	3.27e-09		0.874		ADAM8,ALOX5AP,BSG,CD14,CR1,CSF3,CXCL10,CXCL3,CXCL5,CXCL8,FCAR,GAS6,HSPB1,IL1B,IL9,LTA,PRDM1,PTGS2,THBD	19
Cellular Movement	cell rolling	4.08e-09		-0.88		CCR7,CD14,CXCL1,CXCL3,CXCL8,GP1BA,IL1B,ITGB7,LCP2,SPN,VEGFA	11
Cellular Movement, Hematological System Development and Function, Immune Cell Trafficking, Inflammatory Response	migration of phagocytes	4.16e-09		0.962		CCL22,CCL7,CCR7,CSF3,CTSZ,CXCL1,CXCL10,CXCL3,CXCL5,CXCL8,CXCL9,EPAS1,ICOS,IL1B,PRNP,PTGS2,S100A9,SEMA4A,VEGFA	19
Cardiovascular System Development and Function, Cellular Movement	cell movement of endothelial cells	4.16e-09		0.181		ANXA3,CCR3,COL18A1,CXCL1,CXCL8,DPP4,F2R,GAS6,GATA3,GP1BA,HRH4,HSPA5,HSPB1,ICOS,IL1B,IL24,MET,PTGS2,SPARC,THBD,THBS1,VEGFA	22
Cellular Movement, Hematological System Development and Function, Immune Cell Trafficking, Inflammatory Response	cell movement of neutrophils	4.55e-09		1.094		ADAM8,ALOX5AP,CCL7,CCR7,CD14,CSF3,CXCL1,CXCL10,CXCL3,CXCL5,CXCL8,FCAR,HSPB1,IL1B,PRDM1,PTGS2,S100A9,SPN,SYK,THBD	20
Cellular Movement, Hematological System Development and Function, Immune Cell Trafficking, Inflammatory Response, Lymphoid Tissue Structure and Development	chemotaxis of lymphocytes	4.65e-09		-0.267	bias	ADAM8,CCL22,CCL7,CCR3,CCR4,CCR7,CXCL10,CXCL3,CXCL8,CXCL9,DPP4,PPIB,THBS1	13
Cell-To-Cell Signaling and Interaction, Cellular Movement, Hematological System Development and Function, Immune Cell Trafficking, Inflammatory Response	recruitment of phagocytes	5.49e-09		0.965		ALOX5AP,CCL22,CCL7,CCR7,CD14,CHI3L1,COCH,CXCL1,CXCL10,CXCL3,CXCL5,CXCL8,GP1BA,IL1B,IL9,MMP1,ST3GAL4,THBS1	18
Cellular Movement, Hematological System Development and Function, Immune Cell Trafficking	trafficking of leukocytes	6.24e-09		-0.687	bias	CCL22,CCR10,CCR3,CCR4,CCR7,CXCL1,CXCL10,CXCL3,SPN	9
Cellular Movement	extravasation	1.2e-08		0.534	bias	ADAM8,ALOX5AP,CCR10,CXCL1,HDC,IL1B,MME,S100A9,ST3GAL4,SYK,VEGFA	11
Cellular Movement	cell movement of muscle cells	1.24e-08		0.499		ALOX5AP,CXCL1,CXCL10,CXCL3,CXCL8,F2R,GNAQ,IL19,IL1B,LTA,MET,PTGS2,TFPI2,THBS1,TRIB1	15
Cellular Movement, Hematological System Development and Function, Immune Cell Trafficking	cell rolling of leukocytes	1.25e-08		-0.88		CCR7,CD14,CXCL1,CXCL3,CXCL8,IL1B,ITGB7,LCP2,SPN,VEGFA	10
Cell-To-Cell Signaling and Interaction, Cellular Movement, Hematological System Development and Function, Immune Cell Trafficking, Inflammatory Response	recruitment of neutrophils	1.32e-08		1.053		ALOX5AP,CCL22,CCR7,CD14,CHI3L1,COCH,CXCL1,CXCL10,CXCL3,CXCL5,CXCL8,GP1BA,IL1B,MMP1,ST3GAL4	15
Cell-To-Cell Signaling and Interaction, Cellular Movement, Immune Cell Trafficking	attraction of mononuclear leukocytes	1.33e-08		-0.883	bias	CCL22,CCL7,CCR3,CCR4,CXCL10,CXCL8,CXCL9,IL1B	8
Cardiovascular System Development and Function, Cellular Movement	migration of endothelial cells	2.12e-08		0.843		ANXA3,COL18A1,CXCL1,CXCL8,DPP4,F2R,GAS6,GATA3,HRH4,HSPA5,HSPB1,ICOS,IL1B,IL24,MET,PTGS2,SPARC,THBD,THBS1,VEGFA	20
Cellular Movement, Hematological System Development and Function, Immune Cell Trafficking, Inflammatory Response	chemotaxis of leukocytes	2.13e-08		0.56	bias	ADAM8,CCL22,CCL7,CCR3,CCR4,CCR7,CXCL1,CXCL10,CXCL3,CXCL5,CXCL8,CXCL9,DPP4,F2R,IL1B,PPIB,PRNP,S100A9,SYK,THBS1,VEGFA	21
Cellular Movement	invasion of cells	2.34e-08	Increased	2.458		ADAM12,ADAM8,BSG,CAPN2,CCR7,CD14,CHI3L1,COL18A1,CSF3,CTSZ,CXCL10,CXCL5,CXCL8,DPP4,EPAS1,EYA2,F2R,GATA3,GNAQ,HSPA5,IL1B,ITGB8,LRP5,MET,MMP1,PALLD,PTGS2,S100A9,SATB1,SEC24D,SPARC,SYK,TCF3,TFPI2,THBD,THBS1,VEGFA	37
Cardiovascular System Development and Function, Cellular Movement	migration of vascular endothelial cells	3.56e-08		0.657		COL18A1,CXCL1,F2R,GAS6,HRH4,HSPA5,ICOS,IL1B,IL24,MET,PTGS2,THBD,THBS1,VEGFA	14
Cardiovascular System Development and Function, Cellular Movement	chemotaxis of endothelial cell lines	4.17e-08		1.72	bias	CXCL10,CXCL5,CXCL8,CXCL9,THBS1,VEGFA	6
Cellular Movement, Hematological System Development and Function	mobilization of myeloid cells	5.23e-08	Increased	2.015	bias	CCL7,CSF3,CXCL10,CXCL3,CXCL8,DPP4,IL1B	7
Cellular Movement	migration of myeloid cells	7.26e-08		1.371		CCL7,CCR3,CCR7,CSF3,CXCL1,CXCL10,CXCL3,CXCL5,CXCL8,CXCL9,IL1B,PRNP,S100A9,TGM2	14
Cell-To-Cell Signaling and Interaction, Cellular Movement, Immune Cell Trafficking	attraction of phagocytes	7.41e-08		0.689	bias	CCL22,CXCL1,CXCL10,CXCL3,CXCL5,CXCL8,CXCL9,IL1B	8
Cellular Movement, Hematological System Development and Function, Immune Cell Trafficking, Inflammatory Response	migration of macrophages	8.77e-08		0.529		CCL22,CXCL1,CXCL10,CXCL3,CXCL8,EPAS1,PRNP,PTGS2,SEMA4A,VEGFA	10
Cellular Movement, Skeletal and Muscular System Development and Function	cell movement of smooth muscle cells	1.47e-07		0.221		ALOX5AP,CXCL1,CXCL3,CXCL8,F2R,GNAQ,IL19,IL1B,LTA,PTGS2,TFPI2,THBS1,TRIB1	13
Cellular Movement, Hematological System Development and Function, Immune Cell Trafficking, Inflammatory Response	chemotaxis of monocytes	1.54e-07		0	bias	CCL22,CCL7,CXCL10,CXCL3,CXCL8,CXCL9,F2R,IL1B,PRNP,VEGFA	10
Cardiovascular System Development and Function, Cellular Movement	chemotaxis of endothelial cells	1.76e-07		0.521		CCR3,CXCL8,GAS6,MET,PTGS2,THBD,THBS1,VEGFA	8
Cell-mediated Immune Response, Cellular Movement, Hematological System Development and Function, Immune Cell Trafficking, Lymphoid Tissue Structure and Development	homing of T lymphocytes	1.82e-07		-0.597	bias	CCL22,CCR3,CCR4,CCR7,CXCL10,CXCL8,CXCL9,DPP4,GATA3,ITGB7,THBS1	11
Cardiovascular System Development and Function, Cellular Movement	chemotaxis of vascular endothelial cells	1.82e-07		0.966		CXCL8,GAS6,PTGS2,THBD,THBS1,VEGFA	6
Cell-mediated Immune Response, Cellular Movement, Hematological System Development and Function, Immune Cell Trafficking, Lymphoid Tissue Structure and Development	homing of helper T lymphocytes	1.82e-07		-0.421	bias	CCL22,CCR3,CCR4,CXCL10,CXCL8,ITGB7	6
Cell Morphology, Cellular Movement	cell spreading	2.02e-07		0.384		AKAP12,CADM1,CAPN2,CXCL8,FCAR,GP1BA,ICOS,IL19,LCP2,MET,PALLD,PRNP,RRBP1,SPARC,SYK,THBS1,VEGFA	17
Cellular Movement, Hematological System Development and Function, Immune Cell Trafficking, Inflammatory Response	infiltration by neutrophils	2.21e-07		1.04		ADAM8,ALOX5AP,CD14,CSF3,CXCL10,CXCL3,CXCL5,CXCL8,HSPB1,IL1B,PRDM1,PTGS2,THBD	13
Cellular Movement, Hematological System Development and Function, Immune Cell Trafficking	mobilization of granulocytes	2.35e-07	Increased	2.38	bias	CCL7,CSF3,CXCL3,CXCL8,DPP4,IL1B	6
Cellular Movement	cell movement of breast cancer cell lines	2.67e-07	Increased	2.267		ADAM12,CAPN2,CXCL10,CXCL5,CXCL8,CXCL9,DUSP5,EYA2,GATA3,IL19,IL1B,KCNN3,MET,PALLD,SPARC,SYK,TGM2,VEGFA	18
Cancer, Cellular Movement, Organismal Injury and Abnormalities, Tumor Morphology	invasion of tumor cells	2.77e-07		1.248		CAPN2,CD14,CSF3,CTSZ,DPP4,F2R,MET,MMP1,PALLD,PTGS2,S100A9,SYK,THBS1	13
Cellular Movement	migration of bone marrow cell lines	3.28e-07				CCL22,CCR4,CXCL10,CXCL9,VEGFA	5
Cell-To-Cell Signaling and Interaction, Cellular Movement	attraction of myeloid cells	3.41e-07		1.136	bias	CXCL1,CXCL10,CXCL3,CXCL5,CXCL8,CXCL9,IL1B	7
Cellular Movement	chemotaxis of myeloid cells	3.63e-07		0.885	bias	CCL22,CCL7,CCR3,CCR7,CXCL1,CXCL10,CXCL3,CXCL5,CXCL8,CXCL9,F2R,IL1B,PRNP,S100A9,SYK,THBS1,VEGFA	17
Cell-To-Cell Signaling and Interaction, Cellular Movement, Hematological System Development and Function, Immune Cell Trafficking	attraction of T lymphocytes	4.73e-07		-1.47	bias	CCL22,CCR3,CCR4,CXCL10,CXCL8,CXCL9	6
Cellular Movement, Hematological System Development and Function, Immune Cell Trafficking, Inflammatory Response	chemotaxis of phagocytes	5.27e-07		0.695	bias	CCL22,CCL7,CCR3,CCR7,CXCL1,CXCL10,CXCL3,CXCL5,CXCL8,CXCL9,F2R,IL1B,PRNP,S100A9,SYK,THBS1,VEGFA	17
Cellular Movement	migration of breast cancer cell lines	5.63e-07	Increased	2.513		ADAM12,CAPN2,CXCL10,CXCL5,CXCL8,CXCL9,DUSP5,EYA2,GATA3,IL19,IL1B,KCNN3,MET,PALLD,TGM2,VEGFA	16
Cell-To-Cell Signaling and Interaction, Cellular Movement	chemoattraction	6.22e-07		0.198	bias	CCL22,CXCL1,CXCL10,CXCL3,CXCL8,CXCL9,IL1B,MET,VEGFA	9
Cell-mediated Immune Response, Cellular Movement, Hematological System Development and Function, Immune Cell Trafficking	cell movement of cytotoxic T cells	6.65e-07		-1.387		CCL22,CXCL10,CXCL8,CXCL9,PTGS2	5
Cellular Movement, Hematological System Development and Function, Immune Cell Trafficking, Inflammatory Response	mobilization of neutrophils	6.65e-07	Increased	2.19	bias	CCL7,CSF3,CXCL3,CXCL8,IL1B	5
Cellular Movement, Immune Cell Trafficking	cellular infiltration by lymphoid cells	7.12e-07		-0.732		BSG,CCL22,CCR7,CXCL10,CXCL8,CXCL9,IL1B,IL9,LCP2,LTA,PTGS2,SPARC	12
Cell-mediated Immune Response, Cellular Movement, Hematological System Development and Function, Immune Cell Trafficking	NK cell migration	7.32e-07		-0.298	bias	CCL22,CCL7,CCR7,CXCL10,CXCL8,CXCL9,LCP2	7
Cellular Movement, Hematological System Development and Function	mobilization of blood cells	1.04e-06	Increased	2.24	bias	CCL7,CSF3,CXCL10,CXCL3,CXCL8,DPP4,IL1B,VEGFA	8
Cellular Movement, Skeletal and Muscular System Development and Function	migration of muscle cells	1.05e-06		0.525		ALOX5AP,CXCL1,CXCL3,CXCL8,F2R,GNAQ,IL1B,LTA,MET,PTGS2,TFPI2,THBS1	12
Cellular Movement	migration of tumor cells	1.13e-06		0.899		CCR7,COL18A1,CSF3,CXCL1,CXCL10,CXCL8,DPP4,MET,MGAT3,PTGS2,SERPINB2,SPARC,THBS1,VEGFA	14
Cellular Movement	transmigration of cells	1.17e-06		1.875		CAPN2,CCL22,CCL7,CCR7,CXCL10,CXCL3,CXCL5,CXCL8,CXCL9,IL1B,TGM2,VEGFA	12
Cellular Movement, Skeletal and Muscular System Development and Function	cell movement of vascular smooth muscle cells	1.21e-06		-0.285		ALOX5AP,CXCL8,GNAQ,IL19,IL1B,LTA,PTGS2,TFPI2,THBS1,TRIB1	10
Cellular Movement, Hematological System Development and Function, Immune Cell Trafficking	cell movement of natural killer cells	1.42e-06		-0.148	bias	CCL22,CCL7,CCR7,CXCL10,CXCL3,CXCL8,CXCL9,LCP2	8
Cell-To-Cell Signaling and Interaction, Cell-mediated Immune Response, Cellular Movement, Hematological System Development and Function, Immune Cell Trafficking	adhesion of T lymphocytes	1.47e-06		-1.161		CCL22,CCR7,CXCL9,ICOS,IL1B,LCP2,SH2D1A,SPN,THBS1	9
Cellular Movement, Hematological System Development and Function, Immune Cell Trafficking	migration of granulocytes	1.53e-06		1.393		CCR3,CCR7,CSF3,CXCL1,CXCL10,CXCL3,CXCL5,CXCL8,CXCL9,IL1B,S100A9	11
Cellular Movement, Skeletal and Muscular System Development and Function	migration of smooth muscle cells	2.16e-06		0.525		ALOX5AP,CXCL1,CXCL3,CXCL8,F2R,GNAQ,IL1B,LTA,PTGS2,TFPI2,THBS1	11
Cell-mediated Immune Response, Cellular Movement, Hematological System Development and Function, Immune Cell Trafficking, Inflammatory Response, Lymphoid Tissue Structure and Development	chemotaxis of T lymphocytes	2.18e-06		-0.941	bias	CCL22,CCR3,CCR4,CCR7,CXCL10,CXCL8,CXCL9,DPP4,THBS1	9
Cellular Movement, Hematological System Development and Function	cell movement of hematopoietic progenitor cells	2.52e-06		-1.633		CCL22,CCR3,CCR4,CXCL10,CXCL5,CXCL8,CXCL9,SYK	8
Cellular Movement	cell movement of leukemia cell lines	2.56e-06		0.896	bias	CAPN2,CCL22,CCL7,CCR4,CXCL10,CXCL8,F2R,LCP2,SYK,TGM2,VEGFA	11
Cellular Movement	homing of tumor cell lines	2.56e-06		1.564	bias	AKAP12,CAPN2,CCL22,CCL7,CXCL3,CXCL8,CXCL9,GAS6,HRH4,SYK,VEGFA	11
Cellular Movement, Hematological System Development and Function, Hematopoiesis	chemotaxis of hematopoietic progenitor cells	2.71e-06	Decreased	-2	bias	CCL22,CCR3,CCR4,CXCL10,CXCL9	5
Cell-To-Cell Signaling and Interaction, Cellular Movement, Hematological System Development and Function, Immune Cell Trafficking	attraction of neutrophils	3.44e-06		1.406	bias	CXCL1,CXCL10,CXCL3,CXCL5,CXCL8	5
Cellular Movement, Hematological System Development and Function, Immune Cell Trafficking	cellular infiltration by mononuclear leukocytes	3.53e-06		-1.214		BSG,CCL22,CCR7,CXCL10,CXCL8,CXCL9,ICOS,IL1B,IL9,LTA,PTGS2,SPARC	12
Cellular Movement	mobilization of bone marrow cells	3.61e-06		1.117	bias	CSF3,CXCL10,CXCL3,CXCL8	4
Cellular Movement, Hematological System Development and Function, Immune Cell Trafficking	cellular infiltration by lymphocytes	3.94e-06		-0.997		BSG,CCL22,CCR7,CXCL10,CXCL8,CXCL9,IL1B,IL9,LTA,PTGS2,SPARC	11
Cellular Movement, Hematological System Development and Function, Immune Cell Trafficking	transmigration of leukocytes	4.4e-06		1.249		CCL7,CCR7,CXCL10,CXCL3,CXCL5,CXCL8,CXCL9,IL1B,TGM2,VEGFA	10
Cell-To-Cell Signaling and Interaction, Cellular Movement, Hematological System Development and Function, Immune Cell Trafficking	attraction of Th1 cells	4.47e-06				CXCL10,CXCL8,CXCL9	3
Cellular Movement, Hematological System Development and Function, Immune Cell Trafficking, Inflammatory Response	chemotaxis of granulocytes	4.66e-06		1.118	bias	CCL7,CCR3,CCR7,CXCL1,CXCL10,CXCL3,CXCL5,CXCL8,CXCL9,IL1B,S100A9,SYK	12
Cell-To-Cell Signaling and Interaction, Cellular Movement, Hematological System Development and Function, Immune Cell Trafficking, Inflammatory Response	chemoattraction of phagocytes	5.37e-06		-0.004	bias	CCL22,CXCL1,CXCL10,CXCL3,CXCL8,CXCL9	6
Cellular Movement	invasion of tumor cell lines	5.82e-06	Increased	2.933		ADAM12,ADAM8,BSG,CAPN2,CCR7,COL18A1,CSF3,CTSZ,CXCL5,CXCL8,DPP4,EPAS1,EYA2,F2R,GATA3,ITGB8,LRP5,MET,MMP1,PALLD,PTGS2,S100A9,SATB1,SEC24D,SPARC,TFPI2,VEGFA	27
Cellular Movement, Hematological System Development and Function, Immune Cell Trafficking, Inflammatory Response	cell movement of monocytes	5.92e-06		0.593		CCL22,CCL7,CSF3,CXCL10,CXCL3,CXCL8,CXCL9,F2R,IL1B,PRNP,VEGFA	11
Cellular Movement, Renal and Urological System Development and Function	migration of mesangial cells	7.7e-06				CCR7,CXCL10,CXCL3,CXCL9	4
